# Supplementary material for: Molecular Signatures of the Evolving Immune Response in Mice following a Bordetella pertussis Infection
Source: PLoS One. 2014 Aug 19;9(8):e104548. doi: 10.1371/journal.pone.0104548 (PMC4138111; doi:10.1371/journal.pone.0104548)
Supplement: Table S1 — Full list of genes expressed in the lungs. This file contains the full list of significantly expressed genes obtained by microarray analysis of the lungs, which can be used for additional in-depth information for each gene. In total 558 genes were significantly altered compared to naïve mice. The expression pattern for each gene is given including the fold changes at each time point. In addition to the official gene symbol (obtained from the Nimblegen array), the full gene name, synonyms and gene ID are given. Synonyms are not given for all genes but only for genes that were included in detail in the manuscript. Gene ID is a linked to gene information on the NCBI website. Subsequently, there are three columns with gene information obtained in databases; (i) BioGPS, (ii) Gene Ontology – Biological Processes (GO-BP), (iii) KEGG pathways. Pull-down menus can be used to search for specific information in the full gene list. For BioGPS, information about cell and tissue specific gene expression is given for the following databases; B-cells (B), dendritic cells (DC), lung (Lu), lymph node (LN), mast cells (MC), macrophages (MF), neutrophils (N), spleen (Sp) and T-cells (T). For GO-BP the following biological processes were included; ‘acute inflammatory response’, ‘acute-phase response’, ‘antigen processing and presentation’, ‘cell activation’, ‘chemotaxis’, ‘defense response’, ‘immune response’, ‘inflammatory response’, ‘intracellular signaling cascade’, ‘phagocytosis’, ‘regulation of apoptosis’, ‘response to bacterium’ and ‘transcription’. For KEGG the following pathways were included; ‘Antigen processing and presentation’, ‘Apoptosis’, ‘B cell receptor signaling pathway’, ‘Cell adhesion molecules (CAMs)’, ‘Chemokine signaling pathway’, ‘Complement and coagulation cascades’, ‘Cytokine-cytokine receptor interaction’, ‘Endocytosis’, ‘Leukocyte transendothelial migration’, ‘MAPK signaling pathway’, ‘NOD-like receptor signaling pathway’ and ‘Toll-like receptor signaling path [file pone.0104548.s008.xlsx]

## Sheet: Lung expression data
					Expression pattern					Official	Synonym	Full Gene Name	Gene ID	BIOGPS	Gene Ontology - Biological Processes	KEGG
	Naïve	4h	d2	d4	d7	d10	d14	d21	d28	Gene Symbol
	1	1.14871	0.824784	1.00324	0.960159	0.721982	0.569758	0.83573	0.823955	1190002H23RIK		RIKEN cDNA 1190002H23 gene	66214
	1	1.37772	0.983015	1.22544	1.43013	1.92094	2.29162	1.44891	1.38912	1600029D21RIK		RIKEN cDNA 1600029D21 gene	76509
	1	1.13187	1.13065	1.52512	1.30752	1.40318	1.54903	1.58511	1.38764	1700016K19RIK		RIKEN cDNA 1700016K19 gene	74230
	1	1.22086	0.727748	0.455777	0.722466	0.745845	0.674042	0.710272	0.652324	2210403K04RIK		hypothetical protein LOC100042498	100042498
	1	1.04738	0.936352	1.11861	1.91494	4.00697	3.31972	1.26137	1.1391	2210407C18RIK		RIKEN cDNA 2210407C18 gene	78354
	1	1.38074	1.24325	1.56653	1.08106	0.758066	0.843368	0.680397	0.571751	2610019E17RIK		RIKEN cDNA 2610019E17 gene	75614
	1	1.54349	1.01073	1.17441	1.22424	1.18521	1.12337	0.96267	1.03569	3110047P20RIK		RIKEN cDNA 3110047P20 gene	319807
	1	1.06278	1.04186	1.2066	1.48392	2.28402	3.54484	1.94682	1.46255	4833428L15RIK		RIKEN cDNA 4833428L15 gene	74602
	1	1.0539	1.09031	1.21031	1.39565	1.42432	1.73773	1.32394	1.10419	4930415O20RIK		RIKEN cDNA 4930415O20 gene	73863
	1	1.31315	1.10366	1.47809	1.84372	2.67275	3.44559	1.92225	1.68232	4930572O03RIK		RIKEN cDNA 4930572O03 gene; spermatogenesis associated glutamate (E)-rich protein pseudogene	381715
	1	1.05645	1.10919	1.1389	1.32179	1.43139	1.33161	1.72248	1.67457	4933407C03RIK		RIKEN cDNA 4933407C03 gene	74440
	1	1.29884	1.24027	1.57681	1.34032	1.32214	1.6493	1.43792	1.19527	5430414B12RIK		RIKEN cDNA 5430414B12 gene	66788
	1	0.69355	1.08112	0.867612	0.743563	0.753987	0.635482	0.917181	0.724567	6230427J02RIK		RIKEN cDNA 6230427J02 gene	68176
	1	0.909475	0.864681	0.751972	0.762643	0.808342	0.699371	0.567038	0.577812	8430426J06RIK		RIKEN cDNA 8430426J06 gene	78102
	1	0.977971	1.22928	1.3563	1.54038	1.26871	1.49975	1.25287	1.34673	9030425E11RIK		RIKEN cDNA 9030425E11 gene	71566
	1	1.02033	1.40819	2.01746	1.08429	0.920877	0.837252	0.914152	0.979089	9330158H04RIK		RIKEN cDNA 9330158H04 gene	319472
	1	0.857086	0.88474	0.760166	0.670651	0.69656	0.641503	0.690386	0.856558	9330159F19RIK		RIKEN cDNA 9330159F19 gene	212448
	1	1.03851	1.05157	1.0862	1.11523	1.38405	1.65212	1.38261	1.43473	9930023K05RIK		RIKEN cDNA 9930023K05 gene	226245
	1	0.946828	0.757801	0.852172	0.861232	1.28994	2.25686	1.86891	1.58994	A2M		alpha-2-macroglobulin	232345			Complement and coagulation cascades,
	1	0.919586	0.745655	0.89037	1.24148	1.25415	1.61485	1.69856	1.47473	A530040E14RIK		RIKEN cDNA A530040E14 gene	621875
	1	1.35333	1.26142	1.47463	2.02823	2.2015	2.44697	1.82551	1.49964	AA467197	LMIR2/CLM4/MAIR-II	expressed sequence AA467197	433470	N,MF
	1	1.02262	1.02544	1.02604	1.08519	1.33298	1.44405	1.56669	1.40398	ACAP1		centaurin, beta 1	216859		intracellular signaling cascade,	Endocytosis,
	1	0.998631	1.046	0.974999	1.07908	1.12001	1.50786	1.46444	1.30985	ACSBG1		acyl-CoA synthetase bubblegum family member 1	94180
	1	1.24505	1.1713	1.6883	1.11289	1.05413	0.988554	1.02013	1.28326	ACTR3B		ARP3 actin-related protein 3 homolog B (yeast)	242894
	1	1.09047	1.04944	1.16567	1.17589	1.60264	2.03721	1.83561	1.61462	ADAM8		a disintegrin and metallopeptidase domain 8	11501	DC,MF
	1	0.743757	0.749726	0.596789	0.750247	0.883371	0.522852	0.756516	0.663594	ADAMTS1		a disintegrin-like and metallopeptidase (reprolysin type) with thrombospondin type 1 motif, 1	11504
	1	0.525856	0.843133	0.58586	0.606204	0.755283	0.566492	0.327316	0.316115	ADAMTS9		a disintegrin-like and metallopeptidase (reprolysin type) with thrombospondin type 1 motif, 9	101401
	1	0.902825	1.39081	1.61808	1.29388	1.61048	1.66153	1.07888	1.61699	ADM		adrenomedullin	11535
	1	1.09495	1.27372	1.42533	1.60209	1.53722	1.82792	1.62194	1.41315	AF251705		cDNA sequence AF251705	140497	DC,MF	immune response,
	1	1.10755	1.08451	1.27688	2.05719	2.27704	3.41304	1.98738	1.48004	AIF1		allograft inflammatory factor 1	11629	DC,MF
	1	1.05214	0.809199	0.754353	0.588553	0.552414	0.52975	0.913995	0.901624	AKR1C18		aldo-keto reductase family 1, member C18	105349
	1	0.924364	1.13154	1.18649	1.57332	1.33881	1.49054	1.37015	1.27409	ALOX5AP		arachidonate 5-lipoxygenase activating protein	11690	N,MF,MC
	1	1.22586	0.926489	0.965489	0.814418	0.798206	0.614309	0.837325	1.06345	ANGPTL7		angiopoietin-like 7	654812
	1	0.651164	0.627277	0.514679	0.614194	0.711939	0.566029	1.12802	1.12379	ANKRD12		ankyrin repeat domain 12; similar to Ankrd12 protein	106585
	1	1.08405	1.13558	1.39306	1.18752	1.22162	1.77847	1.3228	1.38399	ANXA8		annexin A8	11752
	1	0.869294	1.04124	0.931005	1.15638	1.67802	2.09433	2.23682	1.98924	APOE		apolipoprotein E	11816		regulation of apoptosis,
	1	0.878298	0.8971	0.650385	0.588833	0.713471	0.494326	0.528005	0.58061	ARAP3		ArfGAP with RhoGAP domain, ankyrin repeat and PH domain 3	106952			Endocytosis,
	1	0.85624	1.051	1.0651	0.680803	1.06484	0.529534	0.903342	0.504778	AREG		amphiregulin	11839
	1	0.730603	1.41046	1.43772	0.976658	1.22028	1.40697	0.857491	2.04259	ARNTL		aryl hydrocarbon receptor nuclear translocator-like	11865		transcription,
	1	0.936903	0.899588	0.996693	1.09812	1.43838	2.10749	1.90941	1.52735	ART2A-PS	Ly92a	Art2a-ps ADP-ribosyltransferase 2a, pseudogene	11871
	1	1.00264	1.00483	0.989876	1.3858	1.32868	1.76116	1.47612	1.50912	ASS1		argininosuccinate synthetase 1	11898
	1	0.777791	0.862564	0.937905	0.74731	0.67345	0.652075	0.680984	0.750964	ATP13A4		ATPase type 13A4	224079
	1	1.02155	0.87009	1.03851	1.4497	1.71094	1.97059	1.37276	1.0276	B2M		beta-2 microglobulin	12010		antigen processing and presentation,immune response,response to bacterium,defense response,	Antigen processing and presentation,
	1	1.2522	1.25744	1.2757	1.82363	2.33399	2.79561	2.05071	1.76463	B4GALNT1		beta-1,4-N-acetyl-galactosaminyl transferase 1	14421
	1	1.05868	1.09816	0.973304	1.03886	1.09808	1.55525	1.29695	1.25238	B4GALNT4		beta-1,4-N-acetyl-galactosaminyl transferase 4	330671
	1	0.752228	0.807217	0.758516	0.784284	0.697978	0.658768	0.736455	0.756571	B4GALT4		UDP-Gal:betaGlcNAc beta 1,4-galactosyltransferase, polypeptide 4	56375
	1	0.766796	0.876199	1.04544	0.750915	0.923258	0.72554	0.638834	0.761226	BANP		BTG3 associated nuclear protein	53325		transcription,
	1	1.22474	1.40716	1.47369	1.58399	2.18955	2.67064	2.10976	2.19078	BASP1		brain abundant, membrane attached signal protein 1	70350
	1	1.05744	1.06876	0.88781	1.95418	2.2933	2.07254	1.14754	1.08787	BC023105		cDNA sequence BC023105	667597
	1	0.903316	0.930113	1.1466	1.29753	1.53813	2.65975	1.86182	1.67284	BC048546		cDNA sequence BC048546	232400
	1	0.899988	1.00657	0.881812	0.859788	1.08477	0.949027	0.327686	0.367129	BCAR1		breast cancer anti-estrogen resistance 1	12927			Chemokine signaling pathway,Leukocyte transendothelial migration,
	1	0.961324	0.994794	0.961353	1.15909	1.13132	1.46942	1.5165	1.47645	BCL11A		B-cell CLL/lymphoma 11A (zinc finger protein)	14025	B,DC	transcription,cell activation,
	1	0.952309	1.00608	1.1108	1.39721	1.32018	1.59364	1.59078	1.39144	BIN2		bridging integrator 2	668218
	1	0.939667	0.931332	0.92969	1.22435	1.52008	1.79214	1.99136	1.66219	BLNK		B-cell linker	17060	B,MF,Sp	cell activation,	B cell receptor signaling pathway,
	1	0.854393	0.778267	0.837831	0.432093	0.220992	0.114065	0.430809	0.303188	BPIFA1	SPLUNC1	BPI fold containing family A, member 1	18843
	1	0.985876	0.955954	0.892083	1.49132	1.77645	2.46343	1.80607	1.58211	C1QA		complement component 1, q subcomponent, alpha polypeptide	12259	MF	acute inflammatory response,immune response,inflammatory response,defense response,	Complement and coagulation cascades,
	1	1.20923	1.14089	1.42599	1.85011	2.09748	2.53603	2.26998	2.20104	C1QB		complement component 1, q subcomponent, beta polypeptide	12260	MF	acute inflammatory response,immune response,inflammatory response,defense response,	Complement and coagulation cascades,
	1	1.228	1.1452	1.28589	1.83527	2.33048	2.71625	2.0968	1.97731	C1QC		complement component 1, q subcomponent, C chain	12262	MF	acute inflammatory response,immune response,inflammatory response,defense response,	Complement and coagulation cascades,
	1	1.18928	1.02454	1.33	1.52153	1.83194	2.17036	1.90565	1.63245	C1RA		complement component 1, r subcomponent; predicted gene 8551	50909		acute inflammatory response,immune response,inflammatory response,defense response,	Complement and coagulation cascades,
	1	1.08846	1.02725	1.23737	1.36491	1.60888	1.93288	1.77093	1.75114	C1RB		complement component 1, r subcomponent; predicted gene 8551	667277		acute inflammatory response,immune response,inflammatory response,defense response,	Complement and coagulation cascades,
	1	1.05382	0.850643	0.979192	1.18017	1.3565	1.50695	1.18286	1.32635	C1S		complement component 1, s subcomponent	50908	LN	acute inflammatory response,immune response,inflammatory response,defense response,	Complement and coagulation cascades,
	1	1.4683	1.09569	1.43641	2.02752	2.7496	3.28075	2.88695	3.04474	C3		complement component 3	12266	LN,Sp	acute inflammatory response,immune response,inflammatory response,defense response,	Complement and coagulation cascades,
	1	1.33635	0.983591	1.21563	1.74239	1.33154	1.85128	1.2197	1.35532	C3AR1		complement component 3a receptor 1	12267	MF,MC	chemotaxis,	Complement and coagulation cascades,
	1	0.73704	1.05271	0.89769	0.75217	0.808522	0.840788	0.623084	0.562504	C430049B03RIK		RIKEN cDNA C430049B03 gene	72575
	1	1.00461	0.987476	1.11721	1.18019	1.15583	1.42979	1.42112	1.50139	C4A		complement component 4A (Rodgers blood group)	625018		acute inflammatory response,immune response,inflammatory response,defense response,	Complement and coagulation cascades,
	1	1.0279	0.963685	1.02823	1.19968	1.36997	1.79135	1.82345	2.1129	C4B		complement component 4B (Childo blood group)	12268	LN	acute inflammatory response,immune response,inflammatory response,defense response,	Complement and coagulation cascades,
	1	2.36576	1.27693	1.95636	1.21942	1.06307	0.926714	1.14721	1.16669	CALCA		calcitonin/calcitonin-related polypeptide, alpha	12310	MC	inflammatory response,intracellular signaling cascade,defense response,
	1	1.4516	1.27664	0.899943	0.82676	0.910455	0.682177	0.550692	0.516089	CALD1		caldesmon 1	109624
	1	1.05404	0.875306	0.901272	0.956264	0.870705	0.838475	0.726455	0.66	CALU		calumenin	12321
	1	0.941758	1.11832	1.16918	1.19975	1.40037	1.63704	1.75069	1.63104	CARD11		caspase recruitment domain family, member 11	108723		cell activation,regulation of apoptosis,	B cell receptor signaling pathway,
	1	0.986852	0.832043	1.03993	1.31064	1.49049	2.54977	2.20429	2.22973	CCL19	MIP-3b	chemokine (C-C motif) ligand 19	24047	LN,Sp	chemotaxis,immune response,inflammatory response,defense response,	Chemokine signaling pathway,Cytokine-cytokine receptor interaction,
	1	1.80582	1.9515	6.18508	2.71079	3.19799	2.78328	2.98394	2.8601	CCL20	MIP-3a	chemokine (C-C motif) ligand 20	20297		chemotaxis,immune response,inflammatory response,defense response,	Chemokine signaling pathway,
	1	0.848332	0.870028	1.01825	1.11806	1.16464	1.54411	1.63925	1.42876	CCL21A		chemokine (C-C motif) ligand 21A	18829	Lu,LN,Sp	chemotaxis,immune response,inflammatory response,defense response,	Chemokine signaling pathway,Cytokine-cytokine receptor interaction,
	1	0.835136	0.867162	0.994997	1.11669	1.17359	1.55666	1.55445	1.37827	CCL21C		chemokine (C-C motif) ligand 21C	65956		chemotaxis,immune response,inflammatory response,defense response,	Chemokine signaling pathway,Cytokine-cytokine receptor interaction,
	1	1.04598	0.93808	1.0547	1.59967	1.66117	2.62647	2.06156	1.6436	CCL5	RANTES	chemokine (C-C motif) ligand 5	20304	T,DC,MF,LN,Sp	chemotaxis,immune response,inflammatory response,defense response,	Chemokine signaling pathway,Toll-like receptor signaling pathway,NOD-like receptor signaling pathway,Cytokine-cytokine receptor interaction,
	1	1.20459	1.17123	2.22685	6.53455	12.5697	18.942	7.83865	5.34257	CCL8	MCP-2	chemokine (C-C motif) ligand 8	20307	LN	chemotaxis,immune response,inflammatory response,defense response,	Chemokine signaling pathway,NOD-like receptor signaling pathway,Cytokine-cytokine receptor interaction,
	1	1.4223	1.12038	1.05005	1.93111	2.04444	1.939	1.06608	0.808288	CCNA2		cyclin A2	12428
	1	1.0541	1.20805	1.14546	1.43842	1.52211	1.69153	1.17712	1.10283	CCNF		cyclin F	12449
	1	0.924365	0.952622	0.967511	1.09339	1.24646	1.97995	1.9593	2.0105	CCR6	CD196	chemokine (C-C motif) receptor 6	12458	B,T,LN		Chemokine signaling pathway,Cytokine-cytokine receptor interaction,
	1	1.18189	1.20266	1.82415	3.82743	7.69945	12.3282	4.08672	3.15148	CD177		CD177 antigen	68891	N
	1	0.856416	0.927508	1.16265	1.10848	1.14824	1.37231	1.53623	1.39208	CD2		CD2 antigen	12481	B,T,LN,Sp		Cell adhesion molecules (CAMs),
	1	1.37007	1.08077	1.68835	1.39362	1.7428	1.89551	1.48909	1.81745	CD209F	SIGNR8	CD209f antigen	69142
	1	1.27939	1.05742	1.3846	1.4916	1.8004	1.89546	1.38065	1.45708	CD209G	SIGNR7	CD209g antigen	70192
	1	1.04378	1.08889	1.0367	1.2792	1.4424	1.83945	1.92885	1.74504	CD22		CD22 antigen	12483	B,LN,Sp		B cell receptor signaling pathway,Cell adhesion molecules (CAMs),
	1	1.23783	1.12236	1.07797	1.7601	1.66565	1.92743	1.21175	1.10766	CD274		CD274 antigen	60533	MF		Cell adhesion molecules (CAMs),
	1	1.16942	1.3313	1.2584	1.80237	1.89261	1.97395	1.64784	1.29028	CD300LF		CD300 antigen like family member F	246746	N,DC,MF	immune response,
	1	0.977986	1.03635	0.974466	1.10408	1.20811	1.73495	1.7382	1.73281	CD4		CD4 antigen	12504	T	immune response,cell activation,	Antigen processing and presentation,Cell adhesion molecules (CAMs),
	1	0.83665	0.706804	0.72683	0.993272	1.20231	1.59602	1.38566	1.15797	CD72		CD72 antigen	12517	B,MF,Sp		B cell receptor signaling pathway,
	1	0.950923	1.15378	1.0364	1.98757	2.69023	3.89548	2.91504	2.46339	CD74		CD74 antigen (invariant polypeptide of major histocompatibility complex, class II antigen-associated)	16149	B,LN,Sp	antigen processing and presentation,immune response,cell activation,regulation of apoptosis,intracellular signaling cascade,defense response,	Antigen processing and presentation,
	1	0.970348	1.00218	0.994892	1.23656	1.43207	1.62771	1.89381	1.6152	CD79A		CD79A antigen (immunoglobulin-associated alpha)	12518	B,LN,Sp	immune response,cell activation,	B cell receptor signaling pathway,
	1	1.13219	1.20004	1.19213	1.49802	1.57029	1.05485	0.909028	0.903643	CDC20B		cell division cycle 20 homolog B (S. cerevisiae)	238896
	1	1.05397	0.992967	1.22634	1.26894	1.67652	2.44183	1.85236	1.95834	CDHR1		protocadherin 21	170677
	1	1.05112	1.03597	1.2405	1.25441	1.49741	1.9746	1.55903	1.35745	CDHR4		RIKEN cDNA 1700021K14 gene	69398
	1	0.936334	0.889084	0.580308	0.972661	0.982467	0.976198	0.973889	0.973858	CDK2		cyclin-dependent kinase 2	12566
	1	1.09078	1.2747	1.16289	1.6433	1.39306	1.3659	1.05169	0.930676	CDKN2C		cyclin-dependent kinase inhibitor 2C (p18, inhibits CDK4)	12580
	1	1.07919	1.04102	1.0504	1.38732	1.46335	1.63078	1.36147	1.44889	CDT1		chromatin licensing and DNA replication factor 1	67177
	1	0.997163	1.10502	1.01877	1.20061	1.3845	1.83231	1.4783	1.21315	CEACAM10		carcinoembryonic antigen-related cell adhesion molecule 10	26366	N
	1	1.76145	1.18417	2.09867	3.18961	4.09676	5.01023	3.07048	2.5424	CFB		complement factor B	14962	MF,LN	acute inflammatory response,immune response,inflammatory response,defense response,	Complement and coagulation cascades,
	1	1.02187	1.043	1.20724	1.3246	1.59939	1.80833	1.59014	1.57803	CFP		complement factor properdin	18636	MF	acute inflammatory response,immune response,inflammatory response,defense response,
	1	1.36801	1.16312	1.62907	1.20026	0.968737	1.01594	0.976139	0.849878	CHCHD1		coiled-coil-helix-coiled-coil-helix domain containing 1	66121
	1	1.70116	1.16452	1.86546	2.45445	2.05334	2.70679	1.69189	1.28393	CHI3L1		chitinase 3-like 1	12654	N,Lu
	1	1.05678	0.942311	0.94939	1.34987	1.68248	1.82642	1.30924	1.203	CHL1		cell adhesion molecule with homology to L1CAM	12661
	1	1.03003	1.06765	1.14583	1.64442	1.78566	2.08223	2.00715	2.01225	CIITA		class II transactivator	12265	B	immune response,transcription,inflammatory response,defense response,	Antigen processing and presentation,
	1	0.982603	0.967613	1.0354	0.941667	1.02873	1.7233	1.67786	1.60677	CILP		cartilage intermediate layer protein, nucleotide pyrophosphohydrolase	214425
	1	1.10329	1.13869	0.885886	2.14569	1.89339	1.62245	1.04484	0.81235	CKAP2		cytoskeleton associated protein 2	80986
	1	0.978453	1.06467	1.08398	1.34176	1.99835	3.00839	2.0545	2.23385	CLCA4		chloride channel calcium activated 4	229927
	1	1.25688	1.06826	1.30257	1.59068	1.65239	1.71068	1.2429	1.21101	CLDN2		claudin 2	12738			Cell adhesion molecules (CAMs),Leukocyte transendothelial migration,
	1	1.11772	1.11761	1.29224	1.61283	1.63109	1.92795	1.58663	1.58373	CLEC10A		macrophage galactose N-acetyl-galactosamine specific lectin 1	17312
	1	0.912682	0.966926	1.07592	1.25117	1.34717	1.68627	1.37982	1.0252	CLEC4A3		C-type lectin domain family 4, member a3	73149	N,DC,MF
	1	0.830515	1.03534	1.04494	1.28156	1.16964	1.59723	1.18984	1.30623	CMTM7		CKLF-like MARVEL transmembrane domain containing 7	102545		chemotaxis,
	1	0.982987	1.00195	0.724023	0.583449	0.772791	0.593794	0.51626	0.646414	COL13A1		collagen, type XIII, alpha 1	12817
	1	0.842083	1.13224	0.910716	1.42837	1.72818	1.9876	1.61581	1.46433	COL1A1		collagen, type I, alpha 1	12842
	1	1.16064	0.679837	0.679942	0.640226	0.710253	0.537651	0.787835	0.619275	COQ10B		coenzyme Q10 homolog B (S. cerevisiae)	67876
	1	0.839089	0.965992	0.85465	1.37005	1.4116	2.01505	1.93417	1.73472	CORO1A		coronin, actin binding protein 1A	12721		chemotaxis,
	1	1.24222	1.32253	1.66055	1.3299	1.11914	1.14095	0.910611	0.838092	COX7A2		cytochrome c oxidase, subunit VIIa 2	12866
	1	1.25769	1.05081	1.23707	2.17811	2.55629	2.55995	1.54915	1.24972	CP		ceruloplasmin	12870
	1	1.19066	0.846738	0.61417	0.660747	0.66242	0.602275	0.866097	0.870334	CPA3		carboxypeptidase A3, mast cell	12873	B,N,MC
	1	1.00177	0.852974	0.963246	0.753764	0.608933	0.719964	0.93279	0.996155	CPE		carboxypeptidase E	12876
	1	1.2554	1.29807	1.29905	1.57322	1.84531	1.91154	1.30041	1.2772	CSF2RB	CD131	colony stimulating factor 2 receptor, beta, low-affinity (granulocyte-macrophage)	12983	MF,MC		Apoptosis,Cytokine-cytokine receptor interaction,
	1	0.980471	0.783356	0.628575	0.698077	0.876856	0.794802	1.21557	0.856805	CTGF		connective tissue growth factor	14219		intracellular signaling cascade,
	1	1.05351	0.864768	0.804752	0.813538	0.692789	0.691208	0.665911	0.720042	CTNNAL1		catenin (cadherin associated protein), alpha-like 1	54366		intracellular signaling cascade,
	1	2.11144	1.62173	1.61446	2.06431	1.92826	1.73202	1.25471	1.07239	CTSK		cathepsin K	13038	MF
	1	0.945575	0.960165	0.880014	1.11892	1.205	1.50446	1.41659	1.07691	CTSW		cathepsin W	13041	T,DC
	1	0.807849	0.979988	0.835982	1.34783	1.2307	1.63342	1.28493	1.34062	CX3CR1		chemokine (C-X3-C) receptor 1	13051		chemotaxis,immune response,cell activation,regulation of apoptosis,	Chemokine signaling pathway,Cytokine-cytokine receptor interaction,
	1	2.67294	1.75358	4.20285	3.35338	3.34408	2.46478	1.51289	1.53458	CXCL1	KC	chemokine (C-X-C motif) ligand 1	14825	MF	immune response,inflammatory response,defense response,	Chemokine signaling pathway,NOD-like receptor signaling pathway,Cytokine-cytokine receptor interaction,
	1	2.27764	0.943071	1.38848	3.61348	4.11477	3.71861	1.84839	1.51959	CXCL10	IP-10	chemokine (C-X-C motif) ligand 10; (IP-10)	15945	MF	chemotaxis,immune response,inflammatory response,defense response,	Chemokine signaling pathway,Toll-like receptor signaling pathway,Cytokine-cytokine receptor interaction,
	1	1.37322	1.11422	1.33431	3.03698	3.31146	2.77541	1.47994	1.33577	CXCL11	IP-9	chemokine (C-X-C motif) ligand 11; (Interferon-inducible T-cell alpha chemoattractant) (I-TAC)	56066		chemotaxis,immune response,inflammatory response,defense response,	Chemokine signaling pathway,Toll-like receptor signaling pathway,Cytokine-cytokine receptor interaction,
	1	0.790341	0.796755	1.13052	1.24734	1.38955	2.13997	1.90423	1.73096	CXCL12		chemokine (C-X-C motif) ligand 12	20315		chemotaxis,immune response,cell activation,	Chemokine signaling pathway,Cytokine-cytokine receptor interaction,Leukocyte transendothelial migration,
	1	1.60084	0.530299	0.764668	2.00412	6.59899	13.2652	6.43311	5.60148	CXCL13	BLC	chemokine (C-X-C motif) ligand 13	55985	LN,Sp	chemotaxis,immune response,inflammatory response,defense response,	Chemokine signaling pathway,Cytokine-cytokine receptor interaction,
	1	1.62153	1.34861	1.85354	2.16801	2.6728	3.06548	1.84589	1.47079	CXCL17	VCC-1	chemokine (C-X-C motif) ligand 17	232983		chemotaxis,
	1	3.10609	1.85923	3.35669	3.37435	2.56632	1.50456	1.22491	1.22685	CXCL2	MIP-2	chemokine (C-X-C motif) ligand 2	20310	MF	chemotaxis,immune response,inflammatory response,defense response,	Chemokine signaling pathway,NOD-like receptor signaling pathway,Cytokine-cytokine receptor interaction,
	1	3.02698	2.59549	6.83697	6.63953	13.0137	11.5643	2.1115	5.75072	CXCL5	LIX	chemokine (C-X-C motif) ligand 5	20311		chemotaxis,immune response,inflammatory response,defense response,	Chemokine signaling pathway,Cytokine-cytokine receptor interaction,
	1	1.53403	1.30719	1.77061	9.44949	17.4013	14.6791	4.46665	3.29985	CXCL9	Mig	chemokine (C-X-C motif) ligand 9	17329	DC	immune response,inflammatory response,defense response,	Chemokine signaling pathway,Toll-like receptor signaling pathway,Cytokine-cytokine receptor interaction,
	1	0.905551	1.06287	1.0334	1.15884	1.30288	1.74735	1.51199	1.48628	CXCR3	CD183	chemokine (C-X-C motif) receptor 3	12766	T,DC		Chemokine signaling pathway,Cytokine-cytokine receptor interaction,
	1	0.907092	0.941345	0.916044	1.15619	1.11242	1.31741	1.75959	1.54791	CXCR5		chemochine (C-X-C motif) receptor 5	12145	B,LN,Sp	cell activation,	Chemokine signaling pathway,Cytokine-cytokine receptor interaction,
	1	0.946876	0.843148	1.19592	1.17679	1.3183	2.3734	1.65985	1.41412	CXCR6	CD186	chemokine (C-X-C motif) receptor 6	80901	T		Chemokine signaling pathway,Cytokine-cytokine receptor interaction,
	1	1.25022	1.51524	1.6656	1.99274	2.66577	3.29699	2.8352	2.192	CYBA		cytochrome b-245, alpha polypeptide	13057			Leukocyte transendothelial migration,
	1	1.53897	1.31578	1.21118	1.81564	2.10647	2.54675	1.45383	1.16736	CYBB		cytochrome b-245, beta polypeptide	13058	DC,MF		Leukocyte transendothelial migration,
	1	1.78675	1.94204	2.74922	2.97077	3.32092	3.73876	1.62244	1.2023	CYP20A1		cytochrome P450, family 20, subfamily A, polypeptide 1	77951
	1	1.03678	0.55317	0.945587	0.493313	0.355988	0.376645	1.03157	0.695246	CYP2A21-PS		cytochrome P450, family 2, subfamily A, polypeptide 21	330491
	1	1.06075	0.532725	0.812654	0.482771	0.347138	0.380438	1.04877	0.646315	CYP2A4		cytochrome P450, family 2, subfamily A, polypeptide 4	13086
	1	1.01402	1.13263	1.06924	1.40149	1.54594	1.92784	1.65811	1.45269	CYTH4		cytohesin 4	72318
	1	1.88083	1.24951	1.6915	2.42537	2.33338	2.00307	1.41111	1.3176	D17H6S56E-5		DNA segment, Chr 17, human D6S56E 5	110956
	1	0.681104	1.04205	0.789844	0.584028	1.5621	0.559368	0.711717	0.632007	D4WSU53E		DNA segment, Chr 4, Wayne State University 53, expressed	27981
	1	0.824942	1.25119	1.13591	0.684786	0.862644	0.454184	0.414261	0.431618	DAAM2		dishevelled associated activator of morphogenesis 2	76441
	1	1.10943	0.521947	0.462888	0.850395	0.490798	0.57105	1.46783	0.398545	DBP		D site albumin promoter binding protein	13170		transcription,
	1	0.908891	0.872626	0.486619	0.737168	0.942238	0.927253	0.705803	0.645773	DIAP2		diaphanous homolog 2 (Drosophila)	54004
	1	1.00636	0.935765	1.03327	1.12049	1.30535	1.64362	1.24538	1.13492	DIO1		deiodinase, iodothyronine, type I	13370
	1	0.980758	1.20768	1.55405	0.943128	1.1387	0.718386	1.07364	0.90185	DLL1		delta-like 1 (Drosophila)	13388
	1	0.972434	0.956289	1.00471	1.51702	1.98444	2.50814	1.25007	1.13277	DMBT1		deleted in malignant brain tumors 1	12945
	1	0.969021	0.904741	0.933954	0.943851	1.04611	1.06169	0.46077	0.430779	DMTF1		cyclin D binding myb-like transcription factor 1	23857		transcription,
	1	0.960093	0.908868	0.967992	1.03452	1.27466	1.57019	1.4313	1.60534	DNASE1L3		deoxyribonuclease 1-like 3	13421	DC
	1	0.893714	0.899363	0.732647	0.837067	0.846348	0.713706	0.662345	0.694687	DOCK6		dedicator of cytokinesis 6	319899
	1	1.07754	1.15659	1.1639	1.34587	1.52229	1.62013	1.427	1.31432	DOK3		docking protein 3	27261		intracellular signaling cascade,
	1	1.40109	1.36956	1.44149	1.15948	1.11332	1.00239	1.37951	1.63756	DPYSL5		dihydropyrimidinase-like 5	65254
	1	1.09678	1.27975	1.36982	1.15182	1.15928	1.22282	1.08398	1.76567	DTX4		deltex 4 homolog (Drosophila)	207521
	1	0.770696	0.858994	0.723459	0.695798	1.14441	0.731554	1.7158	1.39492	DUSP1		dual specificity phosphatase 1	19252		intracellular signaling cascade,	MAPK signaling pathway,
	1	0.908472	0.898744	0.883981	1.14835	1.32453	1.64481	1.45551	1.45476	DUSP2		dual specificity phosphatase 2	13537	B,MF		MAPK signaling pathway,
	1	1.20756	1.55204	1.35854	1.80166	1.67709	1.8084	1.18272	0.989508	DYNC1LI1		dynein cytoplasmic 1 light intermediate chain 1	235661
	1	0.47361	1.10046	0.77594	0.749098	1.05354	0.482798	0.941173	0.697726	E030010A14RIK		RIKEN cDNA E030010A14 gene	226040
	1	0.677976	0.702146	0.664613	0.741711	0.561437	0.549538	0.655595	0.710859	ECE1		endothelin converting enzyme 1	230857
	1	1.13256	1.90069	1.71469	1.6474	2.27411	3.10542	1.37937	2.16202	ELN		elastin	13717
	1	1.00897	0.889238	1.09906	0.842405	0.731809	0.648391	0.630207	0.752115	EMP1		epithelial membrane protein 1	13730
	1	0.693582	0.716834	0.583089	0.835485	1.04297	0.964746	0.928046	0.917463	EOMES		eomesodermin homolog (Xenopus laevis)	13813	T,DC	immune response,transcription,cell activation,
	1	1.55306	1.07792	1.0669	0.992229	0.900565	0.905626	1.0041	0.999609	ETV1		ets variant gene 1	14009		transcription,
	1	1.57343	0.74849	0.862609	0.823321	0.6942	0.595195	0.712456	0.589002	F3		coagulation factor III	14066			Complement and coagulation cascades,
	1	1.38425	1.45623	1.6177	1.99568	1.92629	1.97515	1.64848	1.20128	F7		coagulation factor VII	14068	MF		Complement and coagulation cascades,
	1	1.01614	1.00648	0.996788	1.22434	1.2248	1.65869	1.83677	1.7741	FAIM3		Fas apoptotic inhibitory molecule 3	69169	B,T,LN,Sp	immune response,
	1	0.616978	0.855738	0.779827	0.973823	0.988296	1.18285	0.965803	0.887071	FAM161A		family with sequence similarity 161, member A	73873
	1	1.00983	1.07675	0.939303	1.36802	1.22285	1.37638	0.925355	0.56752	FAM198B		RIKEN cDNA 1110032E23 gene	68659
	1	0.905155	0.959734	1.01212	0.77591	0.625189	0.69307	0.732443	0.671687	FAM19A1		family with sequence similarity 19, member A1	320265
	1	1.08317	1.05244	1.23818	2.78277	3.12867	3.67846	2.25613	1.69617	FAM26F		family with sequence similarity 26, member F	215900	T,DC,MF
	1	1.05619	1.21082	1.13532	1.7463	1.63219	1.49023	1.46301	1.23567	FAM64A		RIKEN cDNA 6720460F02 gene	109212
	1	0.895981	0.897101	0.89921	0.760063	0.872042	0.64118	0.822953	0.801208	FAM71F2		family with sequence similarity 71, member F2	245884
	1	1.10971	1.31435	1.62966	1.11145	0.883617	1.02787	1.04771	1.36892	FAM84A		family with sequence similarity 84, member A	105005
	1	0.986061	1.09567	1.18224	1.36094	1.46072	1.68376	1.25878	1.19643	FCAMR	CD351	Fc receptor, IgA, IgM, high affinity	64435		immune response,
	1	1.23312	1.14478	1.13552	1.9864	1.83079	2.24119	1.66885	1.4535	FCER1G	CD23	Fc receptor, IgE, high affinity I, gamma polypeptide	14127	MF	chemotaxis,antigen processing and presentation,immune response,cell activation,phagocytosis,regulation of apoptosis,response to bacterium,defense response,
	1	0.935217	1.05568	1.29258	1.58632	1.33981	1.59867	1.18152	1.09879	FCGR1	CD64	Fc receptor, IgG, high affinity I	14129	MF	antigen processing and presentation,acute inflammatory response,immune response,phagocytosis,inflammatory response,regulation of apoptosis,response to bacterium,defense response,
	1	1.25771	1.09178	1.32336	2.05053	2.06513	2.39578	1.72734	1.41942	FCGR2B	CD32	Fc receptor, IgG, low affinity IIb	14130		antigen processing and presentation,immune response,cell activation,phagocytosis,defense response,	B cell receptor signaling pathway,
	1	1.04517	1.12906	1.41056	1.84634	1.74304	1.9187	1.38877	1.31596	FCGR3	CD16	Fc receptor, IgG, low affinity III	14131	MF	chemotaxis,antigen processing and presentation,acute inflammatory response,immune response,cell activation,phagocytosis,inflammatory response,regulation of apoptosis,defense response,
	1	1.01132	1.13309	1.5573	2.12602	2.20063	1.96718	1.65139	1.30268	FCGR4	CD16-2	Fc receptor, IgG, low affinity IV	246256	N,DC,MF
	1	1.13	1.22167	1.73438	1.29963	1.42838	1.78915	1.57153	1.68841	FERMT1		fermitin family homolog 1 (Drosophila)	241639
	1	1.09589	1.15346	1.33494	1.51904	1.28409	1.44741	1.14637	1.09121	FFAR2		free fatty acid receptor 2	233079	B,N,DC
	1	0.973478	1.03267	1.01868	1.10012	1.4166	1.54782	1.40422	1.28384	FGD2		FYVE, RhoGEF and PH domain containing 2	26382	B,DC
	1	1.04758	1.11089	1.11904	1.48067	1.51247	1.71811	1.67946	1.43882	FGR		Gardner-Rasheed feline sarcoma viral (Fgr) oncogene homolog	14191	N,DC	response to bacterium,defense response,	Chemokine signaling pathway,
	1	0.879418	1.08054	0.980436	1.20715	1.17305	1.56547	1.34284	1.12984	FLT3L		FMS-like tyrosine kinase 3 ligand	14256		cell activation,	Cytokine-cytokine receptor interaction,
	1	1.61234	1.40948	1.40534	2.09188	1.98266	2.04287	1.26035	0.975852	FPR2		formyl peptide receptor 2	14289	N,DC,MF	chemotaxis,
	1	0.894794	1.19309	0.937488	1.37586	1.598	1.89318	1.39358	1.23672	FSCN1		fascin homolog 1, actin bundling protein (Strongylocentrotus purpuratus)	14086
	1	1.0417	1.21673	1.30851	1.26609	1.53316	1.56207	1.74495	1.56448	GAA		glucosidase, alpha, acid	14387
	1	1.28783	1.35356	1.71781	2.0838	1.56516	2.21298	1.58088	2.0726	GADD45G		growth arrest and DNA-damage-inducible 45 gamma	23882		immune response,cell activation,intracellular signaling cascade,	MAPK signaling pathway,
	1	0.981606	1.04084	0.825842	1.59104	1.86516	1.72146	1.0563	1.03814	GATM		glycine amidinotransferase (L-arginine:glycine amidinotransferase)	67092
	1	1.38783	0.990242	1.01227	2.01063	2.00261	1.91569	1.12912	1.11509	GBP1		guanylate binding protein 1	14468		immune response,
	1	1.14826	0.988016	1.0133	1.90658	1.62683	1.7836	1.25824	1.07588	GBP2		guanylate binding protein 2	14469		immune response,
	1	1.28387	0.8402	0.858572	2.56245	2.72714	2.96522	1.6148	1.32636	GBP5		guanylate binding protein 5	229898		immune response,
	1	0.921503	0.925624	0.868848	0.810704	0.831654	0.782514	0.648652	0.683203	GM10030		predicted gene 10030	791282
	1	1.18376	1.05054	1.31806	0.832886	0.709454	0.615639	0.814635	0.784665	GM10639		predicted gene 10639	100042314
	1	0.983936	1.07161	1.0389	0.934842	0.864956	0.877981	0.649444	0.713209	GM10766		predicted gene 10766	545459
	1	1.6863	1.38819	2.05925	3.20427	2.30801	2.14202	1.36915	1.16556	GM11428	Wfdc17	predicted gene 11428	100034251	MF
	1	0.832029	0.885052	1.11352	3.17382	2.26321	3.37529	1.0829	1.01326	GM12250		predicted gene 12250	631323
	1	1.02756	0.848544	1.1192	1.48507	1.89417	3.69116	2.86922	2.73983	GM12407		predicted gene 12407; chemokine (C-C motif) ligand 19	100039789
	1	1.77726	0.930792	0.999009	1.01449	1.20677	0.901449	0.992294	0.982581	GM13105		predicted gene 13105	100041144
	1	1.82479	1.01367	1.07886	1.02987	1.12337	0.945367	0.999353	0.945087	GM13295		predicted gene 13295	100040733
	1	1.71671	1.07544	1.05213	1.03793	1.13134	0.888743	0.985016	0.99251	GM15035		predicted gene 15035	100040295
	1	1.29751	1.04063	1.1147	1.42287	2.39958	3.28587	1.92717	1.70008	GM15056		predicted gene 15056; similar to beta-defensin 52	100504014
	1	1.21189	1.27315	1.79542	1.27835	1.00766	1.12481	1.13152	0.988344	GM15531		predicted gene 15531; ribosomal protein S27	100043692
	1	1.08679	0.599021	0.639866	0.776177	0.720862	0.649591	0.946672	0.695218	GM16470		predicted gene 16470; glyceraldehyde-3-phosphate dehydrogenase	676923
	1	0.910254	0.876956	1.0169	1.08552	1.21396	1.58978	1.74984	1.55072	GM1987		predicted gene 1987; chemokine (C-C motif) ligand 21A	100504362
	1	1.97628	1.05218	1.23751	1.13486	1.23368	0.959503	1.0314	0.933464	GM2015		predicted gene 2015	100039039
	1	1.03991	0.95709	1.12793	1.28389	1.3631	2.0907	1.73812	1.5184	GM2023		predicted gene 2023; chemokine (C-C motif) ligand 19	100039053
	1	1.99721	0.973822	1.09726	1.05876	1.1786	0.988764	1.05928	0.981914	GM2034		predicted gene 2034	100039073
	1	1.63397	1.02963	1.0845	1.11881	1.10523	0.954461	1.05915	0.989883	GM2169		predicted gene 2169	100039339
	1	1.88824	0.862139	0.969841	1.07882	1.15233	0.940401	1.00233	0.906807	GM2222		predicted gene 2222	100039418
	1	2.24378	0.933747	0.754935	1.01326	1.1929	0.866172	0.961611	1.04861	GM2251		predicted gene 2251	100039464
	1	1.76306	0.966774	1.08852	1.05765	1.18152	0.916768	1.03401	0.87714	GM2277		predicted gene 2277	100039507
	1	2.42705	1.01401	0.999762	1.11107	1.37011	0.826802	1.0393	1.17942	GM2326		predicted gene 2326	100039583
	1	1.69357	0.954793	0.990318	1.03368	1.04591	0.959902	0.971163	1.00045	GM2371		predicted gene 2371	100039687
	1	1.67467	1.00564	1.02332	1.07587	1.17835	0.950344	0.945305	0.966509	GM2416		predicted gene 2416	100039769
	1	1.71372	0.977367	1.07424	1.0858	1.15256	0.967184	1.04677	0.987377	GM2562		predicted gene 2562	100040033
	1	1.58462	1.03388	1.09378	1.01464	1.03518	0.941746	0.879211	0.948906	GM2563		predicted gene 2563	100040034
	1	2.29717	1.07254	0.999108	1.10087	1.31593	0.868659	1.07394	1.10652	GM2627		predicted gene 2627	100040148
	1	1.78239	0.949944	0.939879	1.10953	1.15306	0.889278	1.03539	1.03828	GM2630		predicted gene 2630	100040152
	1	1.87507	0.944413	1.11778	1.14309	1.14793	0.872032	0.986881	0.93485	GM2793		predicted gene 2793	100040472
	1	1.74409	0.900947	1.03549	1.00999	1.17636	0.877958	0.966379	0.987875	GM2796		predicted gene 2796	100040478
	1	2.00893	0.947447	1.05297	0.917728	1.25372	0.956013	0.845922	0.817216	GM2948		predicted gene 2948	100040753
	1	1.87638	0.876767	0.984026	1.07532	1.15879	0.884106	0.967293	0.91198	GM3009		predicted gene 3009	100040864
	1	1.96827	0.938645	1.09423	0.995826	1.06333	0.889036	0.744574	0.835508	GM3061		predicted gene 3061	100040952
	1	1.14162	1.09353	1.0325	1.04833	1.32054	2.71231	1.72614	1.45621	GM3090		predicted gene 3090; trefoil factor 1	100041004
	1	1.88082	0.950944	1.07257	1.15915	1.15371	0.92437	0.879637	0.902867	GM3153		predicted gene 3153	100041127
	1	2.49839	1.0102	0.99569	1.15708	1.28795	0.902009	1.10701	1.23076	GM3245		predicted gene 3245	100041274
	1	1.21379	1.21337	1.52934	1.2608	1.09854	1.02642	0.98389	0.949346	GM3386		predicted gene 3386; cytochrome c oxidase, subunit VIIc	100041521
	1	1.90723	0.823362	0.925308	0.993154	1.14441	0.838059	0.998418	0.90622	GM3430		predicted gene 3430	100041612
	1	2.03124	0.969538	1.13839	1.03197	1.23322	0.966011	1.12861	1.06486	GM3459		predicted gene 3459	100041663
	1	2.58498	0.978102	1.0364	1.1859	1.39741	0.829048	1.06853	1.18926	GM3593		predicted gene 3593	100041962
	1	2.64723	0.999513	1.06938	1.12715	1.35473	0.908801	1.08724	1.24909	GM3651		predicted gene 3651	100042075
	1	0.827956	0.77293	0.640758	0.865114	0.889435	0.826779	0.607448	0.613872	GM3656		predicted gene 3656	100042086
	1	1.6077	0.98012	1.05688	1.07819	1.10307	0.92974	0.998182	0.931209	GM3682		predicted gene 3682	100042124
	1	1.67889	0.885103	1.02973	0.999354	1.05567	0.867037	0.978369	0.981881	GM3707		predicted gene 3707	100042177
	1	1.69281	0.988363	1.0667	1.12878	1.03915	0.966465	1.01361	0.932576	GM3804		predicted gene 3804	100042361
	1	1.75239	1.02683	1.06501	1.08551	1.1561	0.920259	0.981925	0.902925	GM3885		predicted gene 3885	100042523
	1	1.66419	0.976692	1.11294	1.06792	1.11725	0.894239	1.04541	0.949475	GM3937		predicted gene 3937	100042629
	1	2.13883	1.01433	1.20363	1.05088	1.17229	0.873648	0.919315	0.92476	GM4080		predicted gene 4080	100042868
	1	1.83078	0.851084	1.04952	0.969583	1.09806	0.893914	1.01047	0.966162	GM4089		predicted gene 4089	100042887
	1	2.77568	1.04897	1.20516	1.17401	1.41361	0.869677	1.11089	1.18108	GM4148		predicted gene 4148	100042984
	1	0.740142	0.762241	0.561083	0.786574	0.792893	0.732088	0.622941	0.640876	GM4326		predicted gene 4326	100043267
	1	1.94767	0.907795	1.12869	1.12552	1.22032	0.914899	0.877129	0.8424	GM4499		predicted gene 4499	100043524
	1	2.53502	0.999509	0.998786	1.09388	1.3519	0.849234	1.06179	1.19451	GM4569		predicted gene 4569	100043650
	1	2.01809	1.05466	1.24691	1.19728	0.971675	0.944068	1.15959	1.12442	GM4610		predicted gene 4610	100043726
	1	1.23503	0.816296	0.879012	0.833199	0.836592	0.601236	0.658059	0.609799	GM4956		predicted gene 4956	241041
	1	1.12766	1.21012	1.53066	1.20945	0.939119	0.959611	1.10657	1.07317	GM5426		predicted gene 5426	432491
	1	0.968125	1.1032	1.06992	1.25268	1.38887	1.42093	1.82741	1.57751	GM5786		predicted gene 5786	544872
	1	1.01873	1.09675	1.57049	1.14926	1.09753	0.971796	0.855933	0.887847	GM5831		predicted gene 5831; Rho guanine nucleotide exchange factor (GEF) 12	545339		intracellular signaling cascade,
	1	1.02917	1.13903	1.03983	1.36347	1.41102	1.55827	1.66191	1.43544	GM5921		predicted gene 5921	546164
	1	1.94545	0.93456	1.04737	1.05002	1.09984	0.936298	1.0132	0.9404	GM6016		predicted gene 6016	547034
	1	1.02047	1.09964	1.07221	1.21106	1.38829	1.4493	1.56011	1.32248	GM6139		predicted gene 6139	620248
	1	1.16843	1.26356	1.79402	1.30193	1.05237	1.01817	0.830047	0.872866	GM6265		predicted gene 6265; cytochrome c oxidase, subunit VIc	621837
	1	1.2571	1.15301	1.43555	1.5951	1.40754	1.30111	1.10811	1.07934	GM6340		predicted gene 6340; CDC28 protein kinase 1b	622657
	1	1.0156	1.1128	1.04598	1.27209	1.3102	1.32732	1.62276	1.36034	GM6549		predicted gene 6549	625055
	1	1.18108	1.36607	1.53838	1.26601	1.05771	0.940061	0.986933	0.982247	GM6723		predicted gene 6723; L antigen family, member 3	626952
	1	1.27359	1.17421	1.50682	1.23114	0.917535	1.05462	1.25317	1.06643	GM6988		predicted gene 6988; ribosomal protein S25	629595
	1	1.2082	0.972856	1.35937	1.83485	2.18135	2.84954	1.64145	1.45153	GM7676		predicted gene, EG665536; interferon induced transmembrane protein 7	665536
	1	0.915997	1.02619	0.92723	1.17852	1.30121	1.3129	1.56174	1.37798	GM8841		predicted gene 8841	667846
	1	1.24231	0.946072	1.39513	1.59811	2.08397	3.09409	2.34867	1.9152	GM9758		predicted gene 9758; spermatogenesis associated glutamate (E)-rich protein 4c/4e	381714
	1	0.96941	1.14457	1.692	1.8659	4.53192	12.083	3.95184	2.95396	GP2		glycoprotein 2 (zymogen granule membrane)	67133
	1	1.03184	0.865437	0.783599	1.19768	1.33834	1.82224	1.23978	1.0946	GPR65	TDAG8	G-protein coupled receptor 65; T-cell death-associated gene 8 protein	14744
	1	0.613052	0.828424	0.910166	0.810985	0.72716	0.780319	0.764703	0.884739	GRB14		growth factor receptor bound protein 14	50915
	1	1.20791	1.36931	1.4456	1.45338	1.49187	1.61857	1.79058	1.68804	GRB2		growth factor receptor bound protein 2	14784		intracellular signaling cascade,	Chemokine signaling pathway,B cell receptor signaling pathway,MAPK signaling pathway,
	1	1.38513	0.971355	0.721095	0.775518	0.872523	0.694113	0.635704	0.77947	GRIA3		glutamate receptor, ionotropic, AMPA3 (alpha 3)	53623	N
	1	1.13818	0.886203	1.2783	0.798004	0.688806	0.571168	0.719972	0.742247	GSTA1		glutathione S-transferase, alpha 1 (Ya)	14857
	1	1.18625	1.03156	1.38457	0.807007	0.702128	0.580723	0.772103	0.73024	GSTA2		glutathione S-transferase, alpha 2 (Yc2)	14858
	1	1.0526	0.915044	1.09044	1.10637	1.21773	1.52765	1.15863	1.15936	GTSF1L		gametocyte specific factor 1-like; zinc finger protein 850	68236
	1	0.982439	0.845274	0.980543	1.21374	1.2285	1.63088	1.5184	1.27432	GZMB		granzyme B	14939	DC,MC	regulation of apoptosis,
	1	1.03319	0.999233	1.03325	1.37767	1.53925	2.27487	2.0639	2.03435	H2-AA		histocompatibility 2, class II antigen A, alpha	14960	B,DC	antigen processing and presentation,immune response,defense response,	Antigen processing and presentation,Cell adhesion molecules (CAMs),
	1	1.00015	1.14459	1.10856	1.73791	1.93592	2.90322	2.44233	2.42855	H2-AB1		histocompatibility 2, class II antigen A, beta 1	14961	B,DC,LN,Sp	antigen processing and presentation,immune response,	Antigen processing and presentation,Cell adhesion molecules (CAMs),
	1	1.07809	1.07091	1.37889	1.43171	1.54018	1.78405	1.7043	1.52134	H2-BL		histocompatibility 2, blastocyst	14963		antigen processing and presentation,immune response,	Antigen processing and presentation,Endocytosis,Cell adhesion molecules (CAMs),
	1	0.962784	0.991248	0.979974	1.32564	1.66517	2.25153	1.8713	1.39596	H2-D1		histocompatibility 2, D region locus 1	14964		antigen processing and presentation,immune response,defense response,	Antigen processing and presentation,Endocytosis,Cell adhesion molecules (CAMs),
	1	0.949654	1.0871	1.12355	1.83714	1.68898	2.28845	2.17064	1.93917	H2-DMA		histocompatibility 2, class II, locus DMa	14998	B,DC	antigen processing and presentation,immune response,cell activation,	Antigen processing and presentation,Cell adhesion molecules (CAMs),
	1	1.00056	1.03386	1.17909	1.52092	1.56711	2.16795	1.56343	1.38831	H2-DMB1		histocompatibility 2, class II, locus Mb1	14999	B,DC	antigen processing and presentation,immune response,	Antigen processing and presentation,Cell adhesion molecules (CAMs),
	1	1.00369	0.980577	1.04018	1.56615	1.45608	2.17588	1.82187	1.49225	H2-DMB2		histocompatibility 2, class II, locus Mb2	15000	B,DC,LN,Sp	antigen processing and presentation,immune response,	Antigen processing and presentation,Cell adhesion molecules (CAMs),
	1	1.0411	1.14799	1.19182	1.55162	1.99935	3.10253	2.80837	2.6745	H2-EB1		histocompatibility 2, class II antigen E beta	14969	B,DC,LN,Sp	antigen processing and presentation,immune response,	Antigen processing and presentation,Cell adhesion molecules (CAMs),
	1	1.03062	1.1329	1.22844	1.89788	2.0789	2.69503	2.2084	1.60777	H2-K1		histocompatibility 2, K1, K region	14972		antigen processing and presentation,immune response,response to bacterium,defense response,	Antigen processing and presentation,Endocytosis,Cell adhesion molecules (CAMs),
	1	1.12356	1.08676	1.28775	1.45554	1.51751	2.05185	1.85758	1.45542	H2-Q10		histocompatibility 2, Q region locus 10	15007		antigen processing and presentation,immune response,	Antigen processing and presentation,Endocytosis,Cell adhesion molecules (CAMs),
	1	0.82518	1.01251	1.13631	1.60271	1.76465	2.02031	1.74905	1.42604	H2-Q4		histocompatibility 2, Q region locus 4	15015
	1	0.962279	1.09988	1.2436	1.65917	1.71047	2.33922	1.80581	1.44386	H2-Q6		histocompatibility 2, Q region locus 6	110557		antigen processing and presentation,immune response,defense response,	Antigen processing and presentation,Endocytosis,Cell adhesion molecules (CAMs),
	1	0.958182	1.05652	1.10727	1.53348	1.70023	2.21707	1.71145	1.48351	H2-Q7		histocompatibility 2, Q region locus 6	15018		antigen processing and presentation,immune response,defense response,	Antigen processing and presentation,Endocytosis,Cell adhesion molecules (CAMs),
	1	1.04816	1.04648	1.02684	1.40244	1.25245	1.6031	1.27817	1.15741	H2-T10		histocompatibility 2, T region locus 10	15024		antigen processing and presentation,immune response,	Antigen processing and presentation,Endocytosis,Cell adhesion molecules (CAMs),
	1	0.872621	1.03598	1.20267	1.57955	1.52292	2.11293	1.86579	1.45982	H2-T23		histocompatibility 2, T region locus 23	15040		antigen processing and presentation,immune response,	Antigen processing and presentation,Endocytosis,Cell adhesion molecules (CAMs),
	1	0.987633	1.04386	1.13964	1.36741	1.34419	1.58977	1.25277	1.17771	H2-T9		histocompatibility 2, T region locus 9	15051		antigen processing and presentation,immune response,	Antigen processing and presentation,Endocytosis,Cell adhesion molecules (CAMs),
	1	1.07685	1.23953	1.03127	0.956542	0.567695	0.575961	0.677092	0.873514	HAMP		hepcidin antimicrobial peptide	84506		response to bacterium,defense response,
	1	0.982226	1.1462	1.11824	1.43886	1.58438	2.10475	1.79774	1.46843	HCLS1		hematopoietic cell specific Lyn substrate 1	15163	MF
	1	0.828421	0.787807	0.580745	0.692574	0.623745	0.619279	0.729286	0.618553	HEY1		hairy/enhancer-of-split related with YRPW motif 1	15213		transcription,
	1	1.41854	1.53452	1.49627	1.24882	1.46869	1.50541	1.30587	1.4813	HHEX		hematopoietically expressed homeobox	15242	B,N,DC,MC	transcription,
	1	0.971236	1.21779	0.967545	1.12839	1.1059	1.44741	1.59237	1.61576	HIST1H1C		histone cluster 1, H1c	50708
	1	0.910775	1.01624	1.1578	1.05594	0.974541	0.991394	1.71374	1.35843	HIST4H4		histone cluster 4, H4	320332
	1	0.602797	0.599681	1.42579	0.509068	0.901001	0.441789	0.592784	0.74344	HSPA1A		heat shock protein 1A	193740		regulation of apoptosis,	Antigen processing and presentation,Endocytosis,MAPK signaling pathway,
	1	1.01258	0.845565	1.17119	0.855177	0.956731	0.908288	0.644682	1.00358	HSPA5		heat shock protein 5	14828			Antigen processing and presentation,
	1	1.15333	1.13438	1.68184	1.09203	1.15813	1.10279	0.927006	0.948589	HSPE1-RS1		heat shock protein 1 (chaperonin 10), related sequence 1	628438
	1	0.705233	0.721419	1.49844	0.618226	0.978652	0.700175	0.618168	1.10603	HSPH1		heat shock 105kDa/110kDa protein 1	15505
	1	0.611505	0.933066	0.849267	0.689314	0.787985	0.464431	0.611483	0.565569	ID1		inhibitor of DNA binding 1	15901
	1	0.896665	0.984477	1.03624	1.27647	1.41478	1.72155	1.51947	1.45406	IFI30		interferon gamma inducible protein 30	65972		antigen processing and presentation,	Antigen processing and presentation,
	1	1.31336	1.0504	1.45337	1.84252	2.15529	2.83436	1.64915	1.37394	IFITM1		interferon induced transmembrane protein 1	68713	MC		B cell receptor signaling pathway,
	1	1.07278	0.909543	0.946461	1.53939	1.5668	1.86109	1.13481	1.04985	IFNG		interferon gamma	15978	DC	chemotaxis,antigen processing and presentation,immune response,response to bacterium,intracellular signaling cascade,defense response,	Cytokine-cytokine receptor interaction,
	1	1.08162	1.08263	1.36082	1.21124	1.38154	1.98391	2.56334	3.88086	IGHG		immunoglobulin heavy chain 3 (serum IgG2b); Immunoglobulin heavy chain (gamma polypeptide)	380794	LN,Sp	acute inflammatory response,immune response,phagocytosis,inflammatory response,defense response,	B cell receptor signaling pathway,
	1	0.963513	0.715264	0.71589	1.07683	1.25622	1.60825	1.94224	1.94184	IGHM		immunoglobulin heavy constant mu	16019
	1	0.953732	0.978207	1.27888	1.42086	1.59	2.0467	2.25396	2.69366	IGH-VJ558		immunoglobulin heavy chain (J558 family); immunoglobulin heavy chain 2 (serum IgA)	16061		immune response,	B cell receptor signaling pathway,
	1	1.41216	0.88751	1.71538	1.77764	1.7687	2.83097	3.92833	4.40456	IGJ		immunoglobulin joining chain	16069	T,LN,Sp	immune response,
	1	1.12524	0.882267	1.25926	1.54586	1.52594	2.03517	2.42644	2.76766	IGK		immunoglobulin kappa chain complex	243469
	1	1.00869	0.917175	1.10696	1.2609	1.33498	1.50095	1.59311	1.75162	IGKC		immunoglobulin kappa constant	16071
	1	1.11831	0.88444	1.31881	1.46699	1.35663	1.77497	1.75522	2.16047	IGKV3-4		immunoglobulin kappa variable 3-4	626347
	1	0.962193	0.849316	1.06432	1.24968	1.29661	1.45711	1.70908	2.0013	IGKV4-53		immunoglobulin kappa variable 4-53	546213
	1	1.04005	0.803825	1.3589	1.6779	1.75056	2.61037	3.13766	4.36634	IGKV4-59		immunoglobulin kappa variable 4-59	667683
	1	1.00818	0.798132	0.929636	1.43131	1.39369	1.88634	2.34177	2.16473	IGKV6-23		immunoglobulin kappa variable 6-23	637227
	1	1.14696	0.850804	1.3891	1.3967	1.73202	3.0609	3.4875	3.62293	IGKV8-30		immunoglobulin kappa chain variable 8-30	384419
	1	1.24476	1.12881	1.50334	1.0905	0.841561	0.849188	0.961124	0.864183	IGSF5		immunoglobulin superfamily, member 5; Purkinje cell protein 4	72058
	1	0.996699	0.853417	1.13367	2.22296	1.80576	2.1891	1.30113	1.14493	IGTP		interferon gamma induced GTPase	16145
	1	0.919612	0.818909	0.925598	1.2166	1.22485	1.67225	1.46121	1.42969	IKZF1		IKAROS family zinc finger 1	22778	B,T,N,DC,MC	transcription,cell activation,
	1	1.02733	1.10679	1.06262	1.45889	1.4854	2.01216	1.70964	1.78611	IL10RA	CDw210	interleukin 10 receptor, alpha	16154			Cytokine-cytokine receptor interaction,
	1	0.892629	1.00483	0.980605	1.11053	1.1804	1.36858	1.60209	1.4983	IL16		interleukin 16	16170		chemotaxis,transcription,
	1	1.03499	1.07308	1.06352	0.979676	1.2991	1.63112	1.19516	1.1524	IL17A		interleukin 17A	16171		inflammatory response,defense response,	Cytokine-cytokine receptor interaction,
	1	1.02894	1.0909	1.16242	1.1225	1.32838	1.52327	1.31073	1.20579	IL17F		interleukin 17F	257630		inflammatory response,defense response,
	1	0.955227	0.927632	1.05362	1.51908	1.57828	1.55889	1.09909	0.940521	IL18BP		interleukin 18 binding protein	16068		immune response,
	1	0.845378	0.880532	1.0533	1.37204	1.45111	1.92502	1.76806	1.38275	IL2RB	CD122	interleukin 2 receptor, beta chain	16185		regulation of apoptosis,	Endocytosis,Cytokine-cytokine receptor interaction,
	1	1.15717	1.21675	1.14164	1.75018	1.91056	1.58767	1.1649	1.09578	IQGAP3		IQ motif containing GTPase activating protein 3	404710		intracellular signaling cascade,
	1	1.28694	1.46778	1.62826	1.73937	1.77355	1.87473	1.36821	1.21831	IRAK2		interleukin-1 receptor-associated kinase 2	108960		regulation of apoptosis,intracellular signaling cascade,	Apoptosis,
	1	1.10004	1.20104	1.29406	1.47377	1.61693	1.80298	1.91471	1.7242	IRF5		interferon regulatory factor 5	27056		transcription,	Toll-like receptor signaling pathway,
	1	0.998904	0.971661	1.02636	1.50983	1.4975	1.6329	1.51898	1.28419	IRF7		interferon regulatory factor 7	54123	MF	immune response,transcription,	Toll-like receptor signaling pathway,
	1	1.10839	1.16714	1.07423	1.40182	1.52356	1.8085	1.77516	1.79516	IRF8		interferon regulatory factor 8	15900	B,N,DC,Sp	immune response,transcription,phagocytosis,response to bacterium,defense response,
	1	1.29883	1.02154	1.18351	1.98606	2.09845	2.00612	1.26516	1.15936	IRG1		immunoresponsive gene 1	16365	MF	response to bacterium,
	1	0.898774	0.897415	1.10495	1.80019	1.51002	1.74894	1.22092	1.2254	IRGM2		immunity-related GTPase family M member 2	54396
	1	1.41055	1.51669	1.66049	1.67415	3.64273	2.71996	2.32376	1.98687	ISYNA1		myo-inositol 1-phosphate synthase A1	71780
	1	1.1137	0.967772	1.11429	1.30653	1.56627	1.98549	1.67104	1.44664	ITGB2	CD18	integrin beta 2	16414	MF	chemotaxis,cell activation,inflammatory response,defense response,	Cell adhesion molecules (CAMs),Leukocyte transendothelial migration,
	1	0.926267	1.0367	1.13951	1.1955	1.36554	1.77042	1.92168	1.91984	ITGB7		integrin beta 7	16421	T,DC,MF		Cell adhesion molecules (CAMs),
	1	1.74742	1.12763	1.88708	2.45172	1.97455	2.2925	1.78794	1.43276	ITIH4		inter alpha-trypsin inhibitor, heavy chain 4	16427	Lu
	1	1.22137	1.3112	1.22558	1.7062	1.84876	1.97499	1.76989	1.48669	JAK3		Janus kinase 3	16453		intracellular signaling cascade,	Chemokine signaling pathway,
	1	1.00967	1.16819	0.950316	1.41486	1.58442	1.52639	1.11695	0.914598	KIF15		kinesin family member 15	209737
	1	0.762788	0.778698	0.66468	0.78619	0.676393	0.601057	0.622855	0.766468	KLF10		Kruppel-like factor 10	21847		transcription,regulation of apoptosis,
	1	0.642901	1.0101	0.883363	0.695626	1.26803	0.590146	1.01629	0.791476	KLF4		Kruppel-like factor 4 (gut)	16600		transcription,
	1	0.92838	1.01855	0.993106	1.21708	1.45781	1.59831	1.3739	1.15414	KLK1		kallikrein 1	16612	DC
	1	1.84634	1.04494	0.894819	0.585604	0.560351	0.448621	0.939542	0.8527	KRTAP17-1		keratin associated protein 17-1	77914
	1	1.04767	1.12831	1.29169	1.83092	1.85284	2.18626	1.5507	1.14786	LAIR1	CD305	leukocyte-associated Ig-like receptor 1	52855	DC
	1	1.35375	1.00143	1.17087	1.49312	1.45457	1.55339	1.25913	1.27891	LAP3		leucine aminopeptidase 3	66988
	1	0.921661	1.40204	1.12522	1.57599	1.84614	2.35776	2.17738	2.10201	LAPTM5		lysosomal-associated protein transmembrane 5	16792
	1	3.84859	1.44178	3.03052	6.26508	5.43818	5.75475	2.81156	1.96945	LCN2		lipocalin 2	16819	N,MF
	1	0.998649	0.922269	0.811549	1.45727	1.56594	1.7521	1.4827	1.40142	LCP1		lymphocyte cytosolic protein 1	18826		immune response,cell activation,
	1	1.12311	1.13816	1.23267	1.39857	1.48946	1.81485	1.33867	1.27041	LEMD1		LEM domain containing 1	213409
	1	0.827111	1.30373	1.4155	1.08505	1.22652	1.40838	1.07572	1.86899	LEO1		Leo1, Paf1/RNA polymerase II complex component, homolog (S. cerevisiae)	235497		transcription,
	1	0.860942	0.850582	0.974091	1.44421	1.64336	2.35455	1.73313	1.41179	LGALS3BP		lectin, galactoside-binding, soluble, 3 binding protein	19039
	1	0.950152	1.10366	1.18308	1.56072	1.46394	1.55966	1.47105	1.38339	LILRB3	Ly89	leukocyte immunoglobulin-like receptor, subfamily B (with TM and ITIM domains), member 3	18733	DC,MF,MC	immune response,cell activation,	B cell receptor signaling pathway,
	1	1.03855	0.845724	0.806677	0.690271	0.798327	0.508259	0.708653	0.643249	LMO7		LIM domain only 7	380928
	1	1.08654	1.00497	1.18322	1.33496	1.21045	1.63021	1.65655	1.41418	LOC547349		similar to MHC class I antigen precursor; predicted gene 10499	547349		antigen processing and presentation,immune response,	Antigen processing and presentation,Endocytosis,Cell adhesion molecules (CAMs),
	1	0.820696	1.05314	1.15277	1.71188	1.84555	2.54059	1.81539	1.59939	LOC68395		hypothetical protein LOC68395; histocompatibility 2, Q region locus 6-like;	68395
	1	1.75236	1.04214	0.718469	1.08528	1.23339	1.25224	1.02812	1.14122	LPL		lipoprotein lipase; similar to Lipoprotein lipase precursor (LPL)	16956	MF
	1	0.990615	0.825902	0.985566	1.13395	1.1202	1.6261	1.47844	1.33729	LPXN		leupaxin	107321	B,T,MF,MC
	1	2.25259	1.76154	2.649	3.47439	4.26608	5.00442	2.86209	1.85394	LRG1		leucine-rich alpha-2-glycoprotein 1	76905	N,LN
	1	0.828954	0.96211	0.952273	1.17957	1.27327	1.77257	1.59973	1.52658	LSP1		lymphocyte specific 1	16985		chemotaxis,defense response,
	1	1.10119	1.28975	1.45029	1.7019	1.43274	1.70883	1.54064	1.35244	LST1		leukocyte specific transcript 1	16988		immune response,cell activation,regulation of apoptosis,intracellular signaling cascade,
	1	1.19537	1.33905	1.66049	2.07252	3.41035	3.78351	2.56894	1.64138	LTF		lactotransferrin	17002	T,N
	1	0.943478	1.11159	1.1578	0.886778	0.876921	0.60663	0.713235	1.14863	LUZP1		leucine zipper protein 1	269593
	1	1.02954	0.930384	1.01205	0.969984	0.945881	1.62131	1.29337	1.21183	LY6G5B		lymphocyte antigen 6 complex, locus G5B	266614		defense response,
	1	0.893034	0.968031	1.02664	1.48704	1.55638	1.79511	1.42104	1.20477	LY86	MD1	lymphocyte antigen 86	17084		immune response,inflammatory response,defense response,
	1	1.32365	1.11872	1.29359	1.483	1.57472	1.7661	1.23696	1.25578	MAB21L3		mab-21-like 3 (C. elegans)	242125
	1	1.06754	1.21031	1.26373	1.43258	1.42011	2.06658	1.69685	2.0875	MAFB		v-maf musculoaponeurotic fibrosarcoma oncogene family, protein B (avian)	16658		transcription,
	1	0.805993	0.843002	0.564855	0.834493	0.821214	0.890232	0.910858	0.874373	MAML2		mastermind like 2 (Drosophila)	270118
	1	1.01622	1.08924	1.10665	1.24996	1.32805	1.46334	1.63231	1.50136	MAP4K1		mitogen-activated protein kinase kinase kinase kinase 1	26411	B,Sp	intracellular signaling cascade,	MAPK signaling pathway,
	1	0.927786	1.07986	0.946665	1.37292	1.47799	1.95048	1.51059	1.67531	MARCKSL1		MARCKS-like 1; predicted gene 9106	17357
	1	0.699742	0.804602	0.664134	0.71464	0.790702	0.627108	0.624979	0.664276	MAT2A		methionine adenosyltransferase II, alpha	232087
	1	1.36559	1.38165	1.74469	1.73711	1.71855	1.75557	1.03856	0.937328	MCART1		mitochondrial carrier triple repeat 1	230125
	1	1.19	1.20919	1.73458	1.20288	1.06619	1.00043	1.0355	0.962633	MCEE		methylmalonyl CoA epimerase	73724
	1	0.645314	0.951452	0.884177	0.909551	0.937118	0.933084	1.30247	1.23275	METTL7A2		methyltransferase like 7A2; HIG1 domain family, member 1C; UbiE-YGHL1 fusion protein	393082
	1	0.81552	0.846148	1.03428	0.732733	0.731761	0.621629	0.663204	0.757446	MKKS		McKusick-Kaufman syndrome protein	59030
	1	1.54536	1.12037	1.51845	1.40189	1.72996	1.86809	1.86927	2.17472	MMP3		matrix metallopeptidase 3	17392	MF
	1	1.11159	1.3365	1.26025	1.62029	1.59588	1.92324	1.46975	1.30115	MPEG1		macrophage expressed gene 1	17476	DC,MF
	1	1.42331	1.11052	1.64345	2.5208	2.27233	2.32967	1.34326	1.17482	MS4A6D		membrane-spanning 4-domains, subfamily A, member 6D	68774	MF
	1	0.975597	1.12949	1.35198	2.08896	2.40618	3.62929	1.63514	1.32224	MS4A7		membrane-spanning 4-domains, subfamily A, member 7	109225	MF
	1	1.00659	1.04131	1.15349	1.14326	1.24434	1.68664	1.47863	1.41763	MST1		macrophage stimulating 1 (hepatocyte growth factor-like)	15235
	1	2.24171	1.20491	1.61837	1.89413	1.59637	1.23005	1.34176	1.28346	MT2		metallothionein 2	17750		intracellular signaling cascade,
	1	0.891804	0.851155	0.660511	0.977201	0.894224	0.934407	0.960158	0.969979	MTBP		Mdm2, transformed 3T3 cell double minute p53 binding protein	105837
	1	1.04643	1.42746	1.22688	1.3648	1.63696	1.9313	1.49781	1.56444	MYO1E		myosin IE	71602
	1	0.980244	1.24913	1.2522	1.62687	1.97998	2.43114	1.81511	1.49087	MYO1F		myosin IF	17916	N,DC,MF	immune response,cell activation,response to bacterium,defense response,
	1	0.961702	1.06755	0.919807	1.22819	1.4175	1.78244	1.64868	1.45692	MYO1G		myosin IG	246177	DC
	1	0.675145	0.978244	0.628375	0.625738	0.766224	0.645606	0.531512	0.520619	NAV1		neuron navigator 1	215690
	1	1.10649	1.18086	1.08634	1.4599	1.73446	1.63787	1.42281	1.22909	NCAPD2		non-SMC condensin I complex, subunit D2	68298
	1	1.11583	1.17793	1.22792	1.46359	1.70517	1.95643	1.57588	1.59143	NCF1		neutrophil cytosolic factor 1	17969	N,DC,MF	immune response,inflammatory response,response to bacterium,defense response,	Chemokine signaling pathway,Leukocyte transendothelial migration,
	1	1.09454	1.16967	1.33368	1.8055	1.75732	1.95024	2.01697	1.78872	NCF4		neutrophil cytosolic factor 4	17972	B,N,MF,MC		Leukocyte transendothelial migration,
	1	1.27852	1.36899	1.50383	1.27723	1.14512	1.22323	1.04239	0.842547	NDUFA1		NADH dehydrogenase (ubiquinone) 1 alpha subcomplex, 1	54405
	1	1.09349	1.24573	1.54581	1.04759	0.936601	0.998357	0.914104	0.865705	NDUFB3		NADH dehydrogenase (ubiquinone) 1 beta subcomplex 3	66495
	1	1.08155	1.24333	1.54997	1.26202	1.04334	1.04826	0.930323	0.921616	NDUFS6		NADH dehydrogenase (ubiquinone) Fe-S protein 6	407785
	1	1.17877	1.16802	1.30064	1.52886	1.48111	1.72545	1.2096	1.11757	NEK2		NIMA (never in mitosis gene a)-related expressed kinase 2	18005
	1	0.880565	1.21209	1.48395	1.69421	1.4896	1.6889	1.3374	1.28696	NEURL3		neuralized homolog 3 homolog (Drosophila)	214854	B,DC,MC
	1	1.0448	1.19982	1.356	1.54244	1.65529	1.77787	1.46416	1.34045	NFAM1		Nfat activating molecule with ITAM motif 1	74039		cell activation,intracellular signaling cascade,
	1	0.955761	1.37834	1.97953	1.52726	1.94202	1.64591	1.26727	1.9895	NFIL3		similar to NFIL3/E4BP4 transcription factor; nuclear factor, interleukin 3, regulated	18030		transcription,
	1	0.919926	0.916808	0.861445	1.1308	1.36523	1.52086	1.07574	1.00297	NFKBID		nuclear factor of kappa light polypeptide gene enhancer in B-cells inhibitor, delta	243910	B,MF,MC	inflammatory response,regulation of apoptosis,defense response,
	1	0.81879	0.828014	0.91175	1.36022	1.16193	1.69191	1.41734	1.2233	NKG7		natural killer cell group 7 sequence	72310	T,N,DC
	1	1.66065	1.17864	1.3671	1.88683	1.85175	2.07705	1.47554	1.25672	NOXO1		NADPH oxidase organizer 1	71893
	1	0.801166	0.983472	0.83516	0.974882	1.54967	1.11611	1.84033	1.1783	NR4A1		nuclear receptor subfamily 4, group A, member 1	15370		transcription,regulation of apoptosis,	MAPK signaling pathway,
	1	1.32248	1.18736	1.08719	1.79822	1.69566	1.52668	1.00439	0.856866	NUF2		NUF2, NDC80 kinetochore complex component, homolog (S. cerevisiae)	66977	N
	1	0.624526	0.68277	0.371995	0.654271	0.907112	0.716913	0.682839	0.648413	NUFIP2		nuclear fragile X mental retardation protein interacting protein 2	68564
	1	1.19243	1.03759	1.32022	1.61963	1.60513	1.53667	1.15037	1.12792	ORM1		orosomucoid 1	18405		acute inflammatory response,acute-phase response,inflammatory response,defense response,
	1	0.912896	0.943758	0.960158	1.07677	1.28454	1.47449	1.60002	1.37305	PABPC1		poly(A) binding protein, cytoplasmic 1	18458
	1	1.02237	1.17799	1.31799	1.41076	1.66246	2.09382	1.80835	2.07148	PARM1		RIKEN cDNA 9130213B05 gene	231440
	1	0.945676	0.991588	0.72423	0.661943	0.618468	0.638104	0.638736	0.840929	PCDH18		protocadherin 18	73173
	1	1.04917	0.854655	0.627659	0.765022	0.724815	0.764109	0.742216	0.854714	PCDH7		protocadherin 7	54216
	1	0.920938	0.855331	0.878026	0.876116	0.659387	0.652111	0.802595	0.754275	PCDHB16		protocadherin beta 16	93887
	1	0.516893	0.76486	0.735945	0.569266	0.992523	0.588568	0.821313	0.587374	PDE4B		phosphodiesterase 4B, cAMP specific	18578
	1	0.983822	0.851418	0.828035	0.828356	0.658845	0.707114	0.747182	0.882631	PDGFRA	CD140a	platelet derived growth factor receptor, alpha polypeptide	18595			Endocytosis,Cytokine-cytokine receptor interaction,MAPK signaling pathway,
	1	1.49217	1.17915	1.77118	1.38037	1.12849	0.812439	0.964364	1.32438	PDK4		pyruvate dehydrogenase kinase, isoenzyme 4	27273
	1	0.867443	0.63715	0.746444	0.953403	0.73893	0.735395	0.91706	0.600606	PFKFB3		6-phosphofructo-2-kinase/fructose-2,6-biphosphatase 3	170768
	1	1.00283	1.17795	1.56495	1.03154	0.956695	0.901442	0.932788	0.891651	PGAP2		post-GPI attachment to proteins 2	233575		regulation of apoptosis,intracellular signaling cascade,
	1	1.02501	0.990501	1.56976	1.95574	1.98506	3.21548	2.23085	2.01243	PGLYRP1		peptidoglycan recognition protein 1	21946	N	immune response,response to bacterium,defense response,
	1	1.20791	1.26843	0.98549	1.5795	1.56852	1.6653	1.33378	1.15701	PIF1		PIF1 5'-to-3' DNA helicase homolog (S. cerevisiae)	208084
	1	1.04054	1.19691	1.5109	1.15753	0.954474	0.952957	0.896142	0.992035	PIGM		phosphatidylinositol glycan anchor biosynthesis, class M	67556
	1	1.62552	1.38987	2.20438	2.97355	3.5925	5.45746	3.26246	2.50931	PIGR		polymeric immunoglobulin receptor	18703
	1	1.04411	1.11703	1.1685	1.37883	1.73448	1.94625	1.74787	1.55336	PIK3CD		phosphatidylinositol 3-kinase catalytic delta polypeptide	18707		cell activation,intracellular signaling cascade,	Chemokine signaling pathway,B cell receptor signaling pathway,Apoptosis,Toll-like receptor signaling pathway,Leukocyte transendothelial migration,
	1	1.03445	1.02087	0.938595	1.3967	1.55145	1.68758	1.44113	1.4963	PIM1		proviral integration site 1	18712		regulation of apoptosis,
	1	1.00569	1.25608	1.23331	1.17884	1.26528	1.24435	1.97579	1.94101	PIP4K2C		phosphatidylinositol-5-phosphate 4-kinase, type II, gamma	117150
	1	1.08852	1.04416	1.55607	1.31277	1.2739	1.27642	1.25962	1.14914	PLA2G16		phospholipase A2, group XVI	225845
	1	0.903908	0.953352	0.994488	1.13249	1.38345	2.2434	2.2395	2.21564	PLA2G2D		phospholipase A2, group IID	18782	LN,Sp		MAPK signaling pathway,
	1	0.971758	0.925011	0.919033	1.60596	1.41508	1.69231	1.4654	1.41457	PLA2G7		phospholipase A2, group VII (platelet-activating factor acetylhydrolase, plasma)	27226		inflammatory response,defense response,
	1	1.06064	1.02554	1.0479	2.15186	1.69963	1.89449	1.28422	0.949196	PLAC8		placenta-specific 8	231507	N,DC
	1	0.912338	1.05201	1.18285	1.39661	1.52512	1.96402	2.02125	1.84109	PLBD1		phospholipase B domain containing 1	66857
	1	0.945144	0.980129	1.09697	1.40979	1.5147	1.78905	1.95451	1.79394	PLCG2		phospholipase C, gamma 2	234779		immune response,cell activation,response to bacterium,intracellular signaling cascade,	B cell receptor signaling pathway,Leukocyte transendothelial migration,
	1	0.883299	1.08011	1.066	1.47915	1.79887	2.31717	1.59942	1.36172	PLD4		phospholipase D family, member 4	104759	DC,MF
	1	0.741727	0.830574	0.640328	0.688317	0.798103	0.63121	1.07168	0.976711	PLK2		polo-like kinase 2 (Drosophila)	20620	MF
	1	0.804099	0.75737	0.651513	0.657436	0.564786	0.570374	0.675846	0.802951	PLXDC2		plexin domain containing 2	67448
	1	1.10566	1.21185	1.21026	1.39438	1.67307	1.87176	1.76879	1.90425	POLD1		polymerase (DNA directed), delta 1, catalytic subunit	18971
	1	1.1245	1.29474	1.31802	1.42507	1.49379	1.96379	1.40211	1.39766	PPFIA4		protein tyrosine phosphatase, receptor type, f polypeptide (PTPRF), interacting protein (liprin), alpha 4	68507	DC
	1	1.47675	1.36194	1.83601	1.78703	2.04009	1.85187	1.23469	1.15309	PPP1R14D		protein phosphatase 1, regulatory (inhibitor) subunit 14D	72112
	1	1.11525	1.02641	1.03196	1.69721	1.63534	1.54592	1.03244	0.904376	PRC1		protein regulator of cytokinesis 1	233406
	1	0.782457	0.780951	0.684779	1.16873	1.28176	1.75316	1.55883	1.46006	PRKCB		protein kinase C, beta	18751		intracellular signaling cascade,	Chemokine signaling pathway,B cell receptor signaling pathway,Leukocyte transendothelial migration,MAPK signaling pathway,
	1	1.07746	1.0675	1.01567	1.0974	1.53935	1.61082	1.46282	1.19643	PRKCD		protein kinase C, delta	18753		immune response,cell activation,regulation of apoptosis,intracellular signaling cascade,	Chemokine signaling pathway,
	1	1.20723	0.993938	1.49798	1.54022	1.97867	2.4911	1.5476	1.43497	PROM1	CD133	prominin 1	19126
	1	1.01317	1.36526	1.04205	1.24207	2.006	3.75894	1.4509	1.25823	PRSS30	Disp	protease, serine, 30	30943
	1	0.794212	1.24208	1.05604	1.54464	2.60463	3.11148	2.69379	1.68355	PSAP		prosaposin	19156
	1	0.907863	0.979061	1.07696	1.74958	1.7091	2.1023	1.72346	1.61115	PSMB8		proteasome (prosome, macropain) subunit, beta type 8 (large multifunctional peptidase 7)	16913		antigen processing and presentation,immune response,
	1	1.03304	1.08701	1.08906	1.20335	1.21644	1.4769	1.63617	1.46801	PSTPIP1		proline-serine-threonine phosphatase-interacting protein 1	19200			NOD-like receptor signaling pathway,
	1	0.951252	0.959739	0.95719	1.32141	1.42504	1.68747	1.63687	1.57991	PTPN6	SHP-1	protein tyrosine phosphatase, non-receptor type 6	15170		immune response,regulation of apoptosis,intracellular signaling cascade,defense response,	B cell receptor signaling pathway,
	1	0.976521	1.12591	0.984222	1.24294	1.14194	1.61274	1.4828	1.43838	PTPN7	HEPTP	protein tyrosine phosphatase, non-receptor type 7	320139			MAPK signaling pathway,
	1	1.0656	1.14781	1.11121	1.39647	1.21384	1.50727	1.17482	1.19914	PTPRO		protein tyrosine phosphatase, non-receptor type 15; protein tyrosine phosphatase, receptor type, O	19277	DC,MF
	1	1.19272	1.11707	1.16742	1.69036	1.51215	1.86398	1.55827	1.37461	PTX3		pentraxin related gene	19288		immune response,phagocytosis,
	1	0.593647	0.879151	0.561732	0.701412	0.760438	0.740117	0.894991	0.910607	PUM1		pumilio 1 (Drosophila)	80912
	1	1.24327	1.13947	1.3044	1.80942	1.41823	2.06712	1.5985	1.32097	PYCARD		PYD and CARD domain containing	66824		inflammatory response,regulation of apoptosis,defense response,	NOD-like receptor signaling pathway,
	1	1.20631	1.09855	1.54367	1.05	0.924337	0.870306	0.946234	0.924104	RAB28		RAB28, member RAS oncogene family	100972		intracellular signaling cascade,
	1	1.00828	1.16198	1.2044	1.11548	1.31416	1.30063	1.65698	1.49087	RABEP2		rabaptin, RAB GTPase binding effector protein 2	70314
	1	0.877662	0.930536	0.969034	1.47532	1.5203	2.17673	2.15244	1.91574	RAC2		RAS-related C3 botulinum substrate 2	19354	B,T,MF,MC,LN,Sp	chemotaxis,intracellular signaling cascade,	Chemokine signaling pathway,B cell receptor signaling pathway,Leukocyte transendothelial migration,MAPK signaling pathway,
	1	0.88562	0.953577	0.908171	1.37091	1.34686	1.52955	1.10164	1.06665	RACGAP1		Rac GTPase-activating protein 1; predicted gene 1859	26934		intracellular signaling cascade,
	1	1.32656	1.40875	1.55249	1.69413	1.57158	1.70127	1.15865	1.05304	RAD1		RAD1 homolog (S. pombe)	19355
	1	1.08409	1.02765	0.954693	1.19149	1.3186	1.60482	1.4195	1.25264	RASA4		RAS p21 protein activator 4	54153		intracellular signaling cascade,
	1	0.955321	0.882691	0.958984	1.08358	1.21574	1.48056	1.61156	1.38088	RASAL3		RIKEN cDNA A430107D22 gene	320484
	1	1.15922	1.15026	1.50229	1.27284	1.15097	1.17577	0.86672	0.83906	RCHY1		ring finger and CHY zinc finger domain containing 1	68098
	1	1.27088	0.829924	1.5302	2.88595	4.31631	5.62644	2.18048	1.58219	REG3G		regenerating islet-derived 3 gamma	19695		acute inflammatory response,acute-phase response,inflammatory response,defense response,
	1	3.66483	3.19908	2.526	5.53566	6.39374	6.25482	2.86972	1.4803	RETNLA		resistin like alpha	57262	Lu
	1	1.03063	0.722919	0.630235	0.744429	0.79151	0.625779	0.76412	0.687056	REV1		REV1 homolog (S. cerevisiae)	56210
	1	1.53565	0.97552	1.06088	1.40729	0.75204	1.25427	0.79838	0.90384	RGS2		regulator of G-protein signaling 2	19735
	1	1.12479	0.832052	0.702105	0.774969	0.625839	0.619498	0.765476	0.806725	RGS4		regulator of G-protein signaling 4	19736
	1	1.02394	1.26662	1.04559	1.25593	1.63888	1.55836	1.23607	1.34723	RNF44		ring finger protein 44	105239
	1	1.11429	1.09455	1.57284	1.31959	1.14994	0.894467	1.08937	0.918146	RPL39L		ribosomal protein L39-like	68172
	1	1.17277	1.22735	1.79208	1.08276	0.933971	0.994096	1.06825	1.13153	RPLP1-PS1		ribosomal protein, large, P1, pseudogene 1	280121
	1	1.00026	1.05592	1.03099	1.26217	1.29592	1.37921	1.54942	1.33383	RPS2		ribosomal protein S2	16898
	1	1.36943	1.21128	1.64715	1.12878	0.911056	0.904011	1.11158	0.889958	RPS25		ribosomal protein S25	75617
	1	0.997226	1.05411	1.06468	1.2453	1.36362	1.46237	1.53757	1.33137	RPS2-PS13		ribosomal protein S2, pseudogene 13	546298
	1	1.26248	1.20858	1.30771	2.22167	2.13163	2.40738	1.50845	1.36404	RRM2		ribonucleotide reductase M2	20135
	1	1.17214	1.0759	1.38693	1.23029	1.34655	1.62381	1.5802	1.32853	RSPH1		radial spoke head 1 homolog (Chlamydomonas)	22092
	1	1.55495	1.17671	1.36899	1.27404	0.960154	0.943805	0.831651	0.752934	S100A14		S100 calcium binding protein A14	66166
	1	5.06575	1.58376	8.67198	23.3815	21.8343	17.5013	5.09089	4.38758	SAA3		serum amyloid A 3	20210	MF	acute inflammatory response,acute-phase response,inflammatory response,defense response,
	1	1.31519	1.05141	1.4254	1.84046	1.69	1.84325	1.3014	1.16569	SAA4		serum amyloid A 4	20211		acute inflammatory response,acute-phase response,inflammatory response,defense response,
	1	1.33488	1.2541	1.27141	1.53441	1.80744	1.82127	1.83914	1.64488	SBNO2		strawberry notch homolog 2 (Drosophila)	216161		immune response,transcription,cell activation,
	1	1.12136	1.09163	1.48705	1.45519	1.72126	2.26647	2.11587	1.15852	SCGB3A1		secretoglobin, family 3A, member 1	68662	Lu
	1	0.88772	0.993983	0.993179	1.29841	1.35291	1.73093	1.62824	1.40046	SELPLG	CD162	selectin, platelet (p-selectin) ligand	20345			Cell adhesion molecules (CAMs),
	1	1.08155	1.30602	1.20149	1.49185	1.91695	2.25591	1.72932	1.44501	SEMA4A		sema domain, immunoglobulin domain (Ig), transmembrane domain (TM) and short cytoplasmic domain, (semaphorin) 4A	20351
	1	1.04705	1.23181	1.16447	1.76453	2.06404	2.89276	2.17635	1.9926	SEMA4D		sema domain, immunoglobulin domain (Ig), transmembrane domain (TM) and short cytoplasmic domain, (semaphorin) 4D	20354
	1	0.89526	0.892376	0.866838	1.10685	1.0364	1.55239	1.27434	1.23118	SEPT6		septin 6	56526
	1	1.46775	1.05693	1.53527	2.65233	1.77854	2.29372	1.46126	1.30497	SERPINA3F		serine (or cysteine) peptidase inhibitor, clade A, member 3F	238393
	1	1.5222	1.07249	1.18109	2.63059	2.47795	3.20061	1.97222	1.39832	SERPINA3G		serine (or cysteine) peptidase inhibitor, clade A, member 3G	20715	B,T,DC,MF,MC,LN,Sp	immune response,
	1	1.71352	1.03914	1.61092	2.37894	1.97098	2.15836	1.54867	1.49591	SERPINA3N		serine (or cysteine) peptidase inhibitor, clade A, member 3N	20716		acute inflammatory response,acute-phase response,inflammatory response,defense response,
	1	0.711887	0.71479	0.582916	0.892349	0.963493	1.00541	1.04307	1.15649	SERPING1		serine (or cysteine) peptidase inhibitor, clade G, member 1	12258		acute inflammatory response,immune response,inflammatory response,defense response,	Complement and coagulation cascades,
	1	0.895662	0.960002	1.11946	0.745234	0.810259	0.584324	0.684439	0.697722	SERTAD4		SERTA domain containing 4	214791
	1	1.06912	0.929951	0.772097	0.845723	0.808511	0.795342	0.797444	0.636924	SF3B1		splicing factor 3b, subunit 1	81898
	1	1.13898	1.28651	1.3024	1.73833	2.08483	2.58659	1.86445	1.66719	SFPI1	PU.1	SFFV proviral integration 1	20375	MF	transcription,cell activation,
	1	0.707571	0.752063	0.70098	0.606863	0.938088	0.537098	0.658025	0.663173	SFPQ		splicing factor proline/glutamine rich (polypyrimidine tract binding protein associated)	71514		transcription,
	1	1.20126	1.16952	1.50127	1.17603	0.978541	0.809401	0.929203	0.849938	SFTA2		surfactant associated 2	433102
	1	0.751715	0.693226	0.56801	0.716134	0.740915	0.59098	0.765367	0.793094	SGK1		serum/glucocorticoid regulated kinase 1	20393
	1	0.904762	0.732362	0.551938	0.813966	0.774021	0.706179	0.664861	0.639004	SGMS1		sphingomyelin synthase 1	208449		inflammatory response,regulation of apoptosis,defense response,
	1	0.974095	1.02938	1.10424	1.33426	1.42576	1.58324	1.43868	1.4078	SH3BP2		SH3-domain binding protein 2	24055
	1	0.818079	0.995799	0.977681	1.21185	1.50559	1.84798	1.31621	1.11632	SIGLECH		sialic acid binding Ig-like lectin H	233274	DC
	1	1.063	1.20671	1.59329	2.26203	1.65912	1.93715	1.44339	1.02947	SIRPB1A		signal-regulatory protein beta 1	320832		intracellular signaling cascade,
	1	1.16699	1.10298	1.22029	1.46627	1.63496	1.95807	1.52148	1.49146	SLAMF8		SLAM family member 8	74748	DC,MF
	1	1.1202	1.26025	1.30579	1.56133	1.88745	2.47507	1.48079	1.48694	SLC13A2		solute carrier family 13 (sodium-dependent dicarboxylate transporter), member 2	20500
	1	0.829003	0.733377	0.696713	0.706471	0.634032	0.674235	0.695398	0.863599	SLC1A3		solute carrier family 1 (glial high affinity glutamate transporter), member 3	20512
	1	1.08858	1.02866	1.17903	1.14976	1.32032	1.51293	1.18897	1.17695	SLC27A2		solute carrier family 27 (fatty acid transporter), member 2	26458
	1	0.974504	1.06591	1.1677	1.18343	1.37833	1.57135	1.29817	1.44189	SLC28A3		solute carrier family 28 (sodium-coupled nucleoside transporter), member 3	114304
	1	1.06083	0.926981	0.939467	0.775421	0.624976	0.662254	0.66908	0.657443	SLC39A8		solute carrier family 39 (metal ion transporter), member 8	67547
	1	0.996278	0.890976	0.969517	1.04478	1.11953	1.02024	0.564028	0.526019	SLFN5		schlafen 5; hypothetical protein LOC100047131	327978	MF
	1	1.93971	1.39736	2.01138	2.26768	1.868	1.46301	1.75955	1.71777	SLPI		secretory leukocyte peptidase inhibitor	20568	N
	1	0.922012	1.08882	0.908062	0.807429	0.565994	0.5733	0.728712	0.941855	SLURP1		secreted Ly6/Plaur domain containing 1	57277
	1	0.782482	0.859739	0.661446	0.750857	0.753195	0.736429	0.679214	0.749073	SMARCA1		SWI/SNF related, matrix associated, actin dependent regulator of chromatin, subfamily a, member 1	93761		transcription,
	1	1.23286	1.00005	1.12363	1.52433	1.45628	1.59963	1.18713	1.02866	SMPDL3B		sphingomyelin phosphodiesterase, acid-like 3B	100340
	1	0.955722	1.06626	0.976339	0.890636	0.954867	0.741651	0.767066	0.638503	SNAI2		snail homolog 2 (Drosophila)	20583		transcription,regulation of apoptosis,
	1	1.32406	1.31554	1.603	1.04133	0.875449	0.801587	0.954113	0.838754	SNHG8		RIKEN cDNA 2010109N14 gene	69895
	1	0.969293	1.23264	1.09475	1.49079	1.75701	1.92991	2.00847	1.79029	SNX20		sorting nexin 20	71607
	1	1.09402	1.34603	1.54985	1.24957	1.01545	1.11517	0.862593	1.02539	SOX11		SRY-box containing gene 11	20666		transcription,
	1	0.696595	0.921523	0.661246	0.958457	1.19298	1.26614	1.27592	1.04846	SPARC		secreted acidic cysteine rich glycoprotein	20692
	1	1.3258	1.10958	1.51691	2.12937	2.92371	4.48801	1.97598	1.74433	SPEER4C		spermatogenesis associated glutamate (E)-rich protein 4c	100502967
	1	1.21111	1.06759	1.46883	1.66	2.30857	2.73915	1.91977	1.77553	SPEER4E		spermatogenesis associated glutamate (E)-rich protein 4e	624245
	1	1.25068	1.09722	1.37348	1.57945	1.97186	2.62206	1.70392	1.57167	SPEER7-PS1		spermatogenesis associated glutamate (E)-rich protein 7, pseudogene 1	75858
	1	0.75256	0.878366	0.612	0.926582	0.960307	0.922191	0.833504	0.766263	SRSF11		serine/arginine-rich splicing factor 11	69207
	1	1.56892	1.17135	1.38624	1.11131	1.07463	0.886777	0.92668	1.05801	SSX2IP		synovial sarcoma, X breakpoint 2 interacting protein	99167
	1	0.885121	0.926739	0.947127	1.70839	1.80141	2.16622	1.50079	1.33743	STAT1		signal transducer and activator of transcription 1	20846		transcription,response to bacterium,	Chemokine signaling pathway,Toll-like receptor signaling pathway,
	1	1.49875	1.53105	1.93599	1.45485	1.15378	1.04999	1.17181	1.04255	STBD1		starch binding domain 1	52331
	1	2.17771	1.01582	2.43171	3.34819	3.1951	3.71974	2.41013	2.52252	STEAP4		STEAP family member 4	117167
	1	0.969788	1.04187	1.12427	1.07291	1.12458	1.38285	1.42908	1.54168	STK10		serine/threonine kinase 10	20868
	1	0.96836	0.898817	0.836908	0.766988	0.615996	0.6736	0.886652	1.0621	SULF1		sulfatase 1	240725
	1	1.0668	1.06854	1.23048	1.30508	1.55989	1.89183	1.60857	1.50545	SULF2		sulfatase 2	72043
	1	1.26771	1.21503	1.66331	1.20807	1.00278	1.0025	0.979196	0.941544	SVIP		small VCP/p97-interacting protein	75744
	1	1.1519	1.13834	1.143	1.30579	1.71256	1.77604	1.8105	1.65371	SYK		spleen tyrosine kinase	20963
	1	0.81162	1.03922	1.04213	0.783706	0.845624	0.581128	0.839036	0.930142	TAL1		T-cell acute lymphocytic leukemia 1	21349	MC	transcription,
	1	1.08332	1.20296	1.33946	2.32527	2.35514	3.13666	2.09253	1.85377	TAP1		transporter 1, ATP-binding cassette, sub-family B (MDR/TAP)	21354		immune response,defense response,	Antigen processing and presentation,
	1	1.38341	0.78969	0.736694	0.875916	0.827125	0.675706	1.0472	0.572488	TEF		thyrotroph embryonic factor	21685		transcription,
	1	1.50583	1.17488	1.57494	1.18468	1.03296	0.932117	1.03685	0.920705	TFDP2		transcription factor Dp 2	211586		transcription,
	1	1.03652	1.09854	1.07724	1.0658	1.10834	1.93962	1.44672	1.34272	TFF1		trefoil factor 1; predicted gene 3090	21784
	1	1.5857	1.25747	2.34836	2.90611	4.04888	7.53964	2.8681	2.51079	TFF2		trefoil factor 2 (spasmolytic protein 1)	21785
	1	1.08946	0.825547	1.049	2.47524	2.59879	2.9016	1.45557	1.06255	TGTP1		T-cell specific GTPase 2; T-cell specific GTPase	21822		immune response,
	1	0.631797	0.771561	0.821486	1.01155	0.921371	0.951873	0.898699	0.896105	THADA		thyroid adenoma associated	240174
	1	0.845884	0.740332	0.758642	0.754442	0.741365	0.631077	0.648758	1.0679	THBD		thrombomodulin	21824		response to bacterium,	Complement and coagulation cascades,
	1	1.30051	0.654782	0.634488	0.813506	0.680349	0.53703	0.856143	0.896234	THBS1		thrombospondin 1; similar to thrombospondin 1	21825		inflammatory response,defense response,
	1	1.09988	1.06611	1.52132	1.1477	0.907487	0.904432	0.929972	0.903853	TIMM10		translocase of inner mitochondrial membrane 10 homolog (yeast)	30059
	1	1.15827	1.23171	1.5693	1.26589	1.25706	1.07002	1.00886	0.847981	TIMM8B		translocase of inner mitochondrial membrane 8 homolog b (yeast)	30057
	1	1.66992	1.24249	1.61846	3.88358	2.94521	2.32399	1.28961	1.33198	TIMP1		tissue inhibitor of metalloproteinase 1	21857		cell activation,regulation of apoptosis,
	1	1.16169	1.06083	1.38776	1.58448	1.98654	2.54467	1.78966	1.69847	TMC5		transmembrane channel-like gene family 5	74424
	1	0.994131	1.26249	1.42497	1.26941	1.44509	1.69606	1.29589	1.78893	TMEM171		transmembrane protein 171	380863
	1	0.654877	0.826594	0.538276	0.854722	1.0705	0.918677	0.851492	0.902759	TMEM2		transmembrane protein 2	83921
	1	1.11306	0.96998	1.04092	1.09411	1.2696	1.84369	1.16006	1.26253	TMEM45B		transmembrane protein 45b	235135
	1	0.90019	1.21088	1.16275	1.35033	1.51333	1.48503	1.7935	1.28335	TMSB10		thymosin, beta 10	19240
	1	1.52911	1.41341	1.94781	2.21889	2.88969	3.05786	1.9983	2.13918	TNFAIP2		tumor necrosis factor, alpha-induced protein 2	21928
	1	1.36306	1.46315	1.03922	1.95073	1.97092	1.79017	1.24208	1.09074	TOP2A		topoisomerase (DNA) II alpha	21973
	1	0.849258	0.775458	0.722272	0.887183	0.708644	0.805684	0.738226	0.632541	TOR1AIP2		torsin A interacting protein 2	240832
	1	1.13936	1.08787	1.02378	1.55169	1.54106	1.37919	1.07552	1.04037	TPX2		TPX2, microtubule-associated protein homolog (Xenopus laevis)	72119
	1	1.06527	1.31966	1.18865	1.39108	1.3949	1.57609	1.26462	1.11581	TREM2		triggering receptor expressed on myeloid cells 2	83433	MF
	1	0.969095	1.04028	1.05812	1.5173	1.56555	1.86678	1.54012	1.37834	TREX1		three prime repair exonuclease 1	22040
	1	1.0306	1.1793	1.29746	1.37598	1.61742	1.71336	1.6782	1.61731	TRP53I11		transformation related protein 53 inducible protein 11	277414
	1	1.03888	1.17356	1.30497	0.990423	0.758373	0.806605	0.757065	0.630933	TSHB		thyroid stimulating hormone, beta subunit	22094
	1	1.38929	0.969599	1.82288	1.53972	1.53521	1.96426	1.6959	1.31327	TSPAN1		tetraspanin 1	66805
	1	0.828166	0.773817	0.471967	0.705486	0.958204	0.886379	0.920755	0.861768	TXNDC16		thioredoxin domain containing 16	70561
	1	1.13099	1.12394	1.24003	1.69344	1.64104	1.82387	1.64162	1.3326	TYROBP		TYRO protein tyrosine kinase binding protein	22177
	1	0.851449	0.814998	0.888704	1.35807	2.18784	2.45301	1.78306	1.64495	UBD		ubiquitin D	24108
	1	0.823755	0.785702	0.615579	0.901668	0.989434	0.970588	1.01435	0.928463	UBE2N		ubiquitin-conjugating enzyme E2N; predicted gene 5943	93765
	1	1.05401	1.13066	1.04088	1.32698	1.71932	1.92599	1.55659	1.33971	UNC93B1		unc-93 homolog B1 (C. elegans)	54445		antigen processing and presentation,
	1	0.99118	0.990256	1.14098	1.37549	1.40494	1.75813	1.70126	1.58202	VAV1		vav 1 oncogene	22324	T,N,MF	immune response,cell activation,phagocytosis,intracellular signaling cascade,	Chemokine signaling pathway,B cell receptor signaling pathway,Leukocyte transendothelial migration,
	1	1.28769	1.05319	1.2413	1.44607	1.40079	1.62995	1.39688	1.17645	VNN3		vanin 3	26464
	1	1.2466	1.11967	1.50248	1.08771	0.971584	0.979024	1.00207	1.17477	VOPP1		expressed sequence AW146242	232023		transcription,
	1	1.02635	1.11326	1.06679	1.21988	1.45023	1.79648	1.91372	2.04913	WDFY4		WD repeat and FYVE domain containing 4	545030	B,N,DC,Sp
	1	1.41133	1.29348	1.23203	1.45084	1.51393	1.51309	0.981925	1.02103	WDHD1		WD repeat and HMG-box DNA binding protein 1	218973
	1	1.13269	0.684454	0.835734	0.997104	0.791942	0.709684	0.896263	0.659807	WEE1		WEE 1 homolog 1 (S. pombe)	22390
	1	1.04528	1.16959	1.51327	1.11136	1.0068	1.02454	0.877964	1.00398	WFDC1		WAP four-disulfide core domain 1	67866
	1	0.628817	0.956094	0.90025	1.19939	1.17837	1.33398	1.32813	1.01594	WISP2		WNT1 inducible signaling pathway protein 2	22403
	1	0.900125	0.841818	0.609233	0.812158	0.810427	0.867094	0.935053	0.95854	WRN		similar to WRN protein; Werner syndrome homolog (human)	22427		regulation of apoptosis,
	1	1.02144	0.932872	1.11223	1.54193	1.55104	1.86548	1.45147	1.24312	XCL1		chemokine (C motif) ligand 1	16963		chemotaxis,immune response,	Chemokine signaling pathway,Cytokine-cytokine receptor interaction,
	1	1.84607	1.17084	1.25601	1.20073	1.67137	1.30468	1.057	1.01135	XDH		xanthine dehydrogenase	22436
	1	1.00863	0.96002	1.13747	1.97572	1.78898	2.07415	1.46957	1.21085	ZBP1	DAI	Z-DNA binding protein 1	58203	MF
	1	1.01178	1.10024	1.06283	1.17226	1.307	1.34979	1.5463	1.21079	ZFP513		zinc finger protein 513	101023		transcription,
